# Supplementary material for: Interleukin-15 (IL-15) Strongly Correlates with Increasing HIV-1 Viremia and Markers of Inflammation
Source: PLoS One. 2016 Nov 23;11(11):e0167091. doi: 10.1371/journal.pone.0167091 (PMC5120855; doi:10.1371/journal.pone.0167091)
Supplement: S1 Table — PO: oral administration, SQ: subcutaneous injection, QID: once a day, TID: three times a day, BID: twice a day, QHS: at every bed time. (XLSX) [file pone.0167091.s002.xlsx]

## Sheet: All Meds by Category by Patient
Patient number	Medication	Dose	Route	Frequency
2	Indinavir	600 mg	PO	QID
2	Indinavir	800 mg	PO	TID
2	Indinavir	800 mg	PO	tid
2	Indinavir	800 mg	PO	BID
2	Indinavir	800 mg	PO	BID
2	Indinavir	800mg	PO	BID
2	Lamivudine/zidovudine	1 tab	PO	BID
2	Rilpivirine/tenofovir DF/emtricitabine	1 tablet	PO	Daily
2	Ritonavir	200 mg	PO	BID
2	Ritonavir	200 mg	PO	BID
2	Ritonavir	200mg	PO	BID
2	Zalcitabine	0.75mg	PO	bid
2	Zalcitabine	0.75 mg	PO	tid
2	Zalcitabine	0.75 mg	PO	tid
2	Zidovudine	100 mg	PO	TID
2	Zidovudine	100mg	PO	TID
2	Zidovudine	100 mg	PO	tid
2	Zidovudine	200 mg	PO	bid
5	Didanosine	250 mg	PO	Daily
5	Elvitegravir/cobicistat/tenofovir DF/emtricitabine	1 tablet	PO	Daily
5	Emtricitabine/Tenofovir DF	200 mg/300 mg	PO	Daily
5	Lopinavir/ritonavir	200 mg/50 mg (tabs 2	PO	BID
5	Tenofovir DF	300 mg	PO	BID
5	Zidovudine	100 mg	PO	tid - 5id
6	Atazanavir	300 mg	PO	Daily
6	Atazanavir	150mg	PO	Daily
6	Didanosine	250 mg	PO	daily
6	Efavirenz + emtricitabine + tenofovir DF	600mg/200mg/300mg	PO	Daily
6	Emtricitabine/Tenofovir DF	200mg/300mg	PO	Daily
6	Indinavir	800mg	PO	TID
6	Indinavir	800mg	PO	q 8hrs
6	Indinavir	800 mg	PO	q 12 hrs
6	Lamivudine	150 mg	PO	BID
6	Lamivudine/zidovudine	1 tab (150mg/300mg)	PO	BID
6	Lamivudine/zidovudine	1 tab (150mg/300mg)	PO	BID
6	Lopinavir/ritonavir	3 tablets	PO	bid
6	Lopinavir/ritonavir	400mg/100mg	PO	bid
6	Raltegravir	400 mg	PO	BID
6	Raltegravir	800 mg	PO	Daily
6	Ritonavir	200 mg	PO	bid
6	Ritonavir	100 mg	PO	Daily
6	Tenofovir DF	300mg	PO	daily
6	Zidovudine	200 mg	PO	TID
7	Efavirenz	600 mg	PO	at bedtime
7	Efavirenz + emtricitabine + tenofovir DF	1 tab	PO	Daily
7	Lamivudine	300 mg	PO	Daily
7	Tenofovir DF	300 mg	PO	Daily
8	Efavirenz + emtricitabine + tenofovir DF	600/200/300 mg	PO	Daily, at bedtime
8	Zidovudine	300 mg	PO	BID
9	Efavirenz + emtricitabine + tenofovir DF	600mg/200mg/300mg	PO	Daily
9	Indinavir	800mg	PO	q 8hr
9	Lamivudine	150mg	PO	bid
9	Stavudine	40mg	PO	BID
9	Zidovudine	200 mgs	PO	BID
9	Zidovudine	200 mgs	PO	TID
10	Atazanavir	150 mg (2) cap	PO	daily
10	Atazanavir	300 mg	PO	Daily
10	Didanosine	200mg	PO	bid
10	Emtricitabine/Tenofovir DF	200 mg/300 mg	PO	daily
10	Emtricitabine/Tenofovir DF	200 mg/300 mg	PO	Daily
10	Indinavir	800mg	PO	tid
10	Indinavir	800mg	PO	bid
10	Indinavir	800mg	PO	tid
10	Indinavir	400mg	PO	bid
10	Lamivudine	150mg	PO	bid
10	Lamivudine	25mg	PO	Daily
10	Lamivudine/zidovudine	1 tab	PO	bid
10	Lamivudine/zidovudine	1 tab	PO	bid
10	Lamivudine/zidovudine	1 tab	PO	bid
10	Nelfinavir	750mg	PO	tid
10	Nevirapine	200mg	PO	Daily
10	Nevirapine	200mg	PO	bid
10	Ritonavir	300mg	PO	bid
10	Ritonavir	400mg	PO	bid
10	Ritonavir	600mg	PO	bid
10	Ritonavir	200mg	PO	bid
10	Ritonavir	200mg	PO	bid
10	Ritonavir	100 mg	PO	Daily
10	Ritonavir	100 mg	PO	Daily
10	Saquinavir-sgc	800mg	PO	tid
10	Saquinavir-sgc	1200mg	PO	bid
10	Saquinavir-sgc	1600mg	PO	bid
10	Saquinavir-sgc	400mg	PO	bid
10	Saquinavir-sgc	400mg	PO	bid
10	Stavudine	20mg	PO	bid
10	Tenofovir DF	300mg	PO	once weekly
10	Zidovudine	200mg	PO	tid
10	Zidovudine	300mg	PO	bid
10	Zidovudine	300 mg	PO	bid
11	Efavirenz	600mg	PO	At bedtime
11	Efavirenz + emtricitabine + tenofovir DF	600mg/200mg/300mg	PO	Daily
11	Lamivudine	150mg	PO	BID
11	Nelfinavir	1250mg	PO	BID
11	Stavudine	40mg	PO	BID
11	Tenofovir DF	300mg	PO	Daily
13	GS 9350/elvitegravir/emtricitabine/tenofovir vs. Atripla	1tab	PO	Daily
13	Abacavir	300mg	PO	bid
13	Abacavir	300 mg	PO	bid
13	Abacavir	300mg	PO	bid
13	Didanosine	200mg	PO	bid
13	Didanosine	400mg	PO	At bedtime
13	Didanosine	400mg	PO	At bedtime
13	Didanosine	400 mg	PO	bid
13	Didanosine	400mg	PO	Daily
13	Efavirenz	600mg	PO	At bedtime
13	Emtricitabine/Tenofovir DF	200 mg/300mg	PO	Daily
13	Lamivudine	150mg	PO	bid
13	Lamivudine/zidovudine	1tab	PO	BID
13	Lamivudine/zidovudine	150 mg/300 mg	PO	BID
13	Nelfinavir	1250mg	PO	bid
13	Nelfinavir	1250 mg	PO	bid
13	Nelfinavir	1250mg	PO	bid
13	Nevirapine	200mg	PO	QD x 14days
13	Nevirapine	200mg	PO	BID
13	Nevirapine	200mg	PO	Daily x 14 days
13	Nevirapine	200mg	PO	BID
13	Nevirapine	200 mg	PO	Daily x 14 days
13	Nevirapine	200 mg	PO	BID
13	Nevirapine	200 mg	PO	BID
13	nevirapine extended release tablet	400 mg	PO	Daily
13	Raltegravir	400 mg tablet	PO	BID
13	Ritonavir	400mg	PO	bid
13	Saquinavir-sgc	800mg	PO	bid
13	Saquinavir-sgc	1200	PO	bid
13	Saquinavir-sgc	1200 mg	PO	bid
13	Saquinavir-sgc	1200mg	PO	bid
13	Stavudine	40mg	PO	bid
13	Stavudine	40mg	PO	bid
13	Tenofovir DF	300mg	PO	Daily
13	Tenofovir DF	300mg	PO	Daily
13	Zalcitabine	0.75	PO	tid
13	Zidovudine	200mg?	PO	5id
14	Didanosine	200mg	PO	bid
14	Didanosine	400mg	PO	Daily
14	Didanosine	400mg	PO	Daily
14	Efavirenz + emtricitabine + tenofovir DF	1 tab	PO	Daily
14	Indinavir	800mg	PO	tid
14	Indinavir	800mg	PO	bid
14	Lamivudine	150mg	PO	bid
14	Nevirapine	200mg	PO	Daily
14	Nevirapine	200mg	PO	bid
14	Nevirapine	200mg	PO	bid
14	Ritonavir	200mg	PO	bid
14	Stavudine	40mg	PO	bid
14	Stavudine	40mg	PO	bid
14	Zidovudine	100mg	PO	tid
16	Efavirenz	600mg	PO	At bedtime
16	Efavirenz + emtricitabine + tenofovir DF	600mg/300mg/200mg	PO	At bedtime
16	Lamivudine/zidovudine	1 tab	PO	BID
16	Saquinavir-sgc	1800 mg	PO	BID
17	Didanosine	200mg	PO	BID
17	Didanosine	200mg	PO	BID
17	Didanosine	200 mg	PO	BID
17	Didanosine	200 mg	PO	BID
17	Didanosine	200 mg	PO	BID
17	Didanosine	200 mg	PO	BID
17	Efavirenz	600 mg	PO	Daily
17	Efavirenz	600 mg	PO	Daily
17	Efavirenz	600 mg	PO	Daily
17	Efavirenz	600 mg	PO	Daily
17	Emtricitabine/Tenofovir DF	1 tab	PO	Daily
17	Emtricitabine/Tenofovir DF	200 mg/300 mg	PO	Daily
17	Emtricitabine/Tenofovir DF	200 mg/300 mg	PO	Daily
17	Indinavir	1000mg	PO	TID
17	Indinavir	1000mg	PO	TID
17	Lamivudine	150mg	PO	BID
17	Lamivudine	150mg	PO	BID
17	Lamivudine	300mg	PO	Daily
17	Lamivudine/zidovudine	450 mg	PO	BID
17	Lamivudine/zidovudine	450 mg	PO	BID
17	Lamivudine/zidovudine	450 mg	PO	BID
17	Lamivudine/zidovudine	450 mg	PO	BID
17	Maraviroc	300 mg	PO	BID
17	Nevirapine	200mg	PO	BID
17	Nevirapine	200mg	PO	BID
17	Nevirapine	200mg x 2	PO	Daily
17	Nevirapine	200 mg	PO	BID
17	Nevirapine	200 mg	PO	BID
17	Stavudine	40mg	PO	BID
17	Stavudine	40mg	PO	BID
17	Tenofovir DF	300mg	PO	Daily
18	Efavirenz + emtricitabine + tenofovir DF	1 tab	PO	Daily
18	Atazanavir	300 mg	PO	Daily
18	Darunavir	800 mg	PO	Daily
18	Didanosine	250 mg	PO	qam
18	Dolutegravir	50 mg	PO	Daily
18	Efavirenz	600 mg	PO	at bedtime
18	Emtricitabine/Tenofovir DF	200/300 mg	PO	Daily
18	Indinavir	800mg	PO	tid
18	Lamivudine	150mg	po	bid
18	Ritonavir	100 mg	PO	Daily
18	Stavudine	40mg	PO	bid
18	Zidovudine	300mg	PO	tid
19	Efavirenz + emtricitabine + tenofovir DF	1 tablet	PO	Daily
20	Atazanavir	400 mg	PO	Daily
20	Darunavir	900 mg	PO	Daily
20	Dolutegravir	50 mg	PO	Daily
20	Emtricitabine/Tenofovir DF	200/300 mg	PO	Daily
20	Emtricitabine/Tenofovir DF	1 tab	PO	Daily
20	Emtricitabine/Tenofovir DF	1 tab	PO	Daily
20	Lamivudine	150 mg	PO	BID
20	Raltegravir	400mg	PO	BID
20	Raltegravir	400mg	PO	BID
20	Ritonavir	100 mg	PO	Daily
20	Stavudine	40 mg	PO	BID
21	Abacavir	300mg	PO	BID
21	abacavir/dolutegravir/lamivudine	1 tablet	PO	Daily
21	Abacavir/lamivudine/zidovudine	1 Tab	PO	BID
21	Abacavir/lamivudine/zidovudine	300/150/300 mg	PO	BID
21	Indinavir	800mg	PO	TID
21	Lamivudine	150mg	PO	BID
21	Lamivudine/zidovudine	1 Tab	PO	BID
21	Zidovudine	300mg	PO	BID
23	Emtricitabine/Tenofovir DF	one tablet	PO	Daily
23	Emtricitabine/Tenofovir DF	200 mg/300 mg	PO	BID
23	Nevirapine	200 mg	PO	BID
23	Nevirapine	200 mg	PO	BID
26	Rilpivirine/tenofovir DF/emtricitabine	1 tab	PO	Daily
30	Abacavir + lamivudine	600 mg/300mg	PO	Daily
30	Darunavir	800mg	PO	Daily
30	Ritonavir	100mg	PO	Daily
31	Atazanavir	400 mg	PO	Daily
31	Elvitegravir/Cobicistat/TAF/Emtricitabine	1 tablet	PO	Daily
31	Lamivudine	150 mg	PO	BID
31	Nevirapine	200 mg	PO	Daily
31	Raltegravir	400 mg	PO	BID
31	Stavudine	40 mg	PO	BID
36	Elvitegravir/cobicistat/tenofovir DF/emtricitabine	1 tablet	PO	Daily
37	abacavir/dolutegravir/lamivudine	1 tablet	PO	Daily
37	Rilpivirine/tenofovir DF/emtricitabine	1 tablet	PO	Daily
38	Efavirenz + emtricitabine + tenofovir DF	1 tablet	PO	At bedtime
39	Atazanavir	200 mg	PO	BID
39	Emtricitabine/Tenofovir DF	200/300 mg	PO	Daily
39	Ritonavir	100 mg	PO	BID
39	Zidovudine	300 mg	PO	BID
40	Abacavir	300mg	PO	BID
40	Atazanavir	150mg x2	PO	Daily
40	Atazanavir	300 mg	PO	Daily
40	Didanosine	150mg x2	PO	Daily
40	Didanosine	EC 400mg	PO	Daily
40	Efavirenz	600mg	PO	At bedtime
40	Emtricitabine	200mg	PO	Daily
40	Emtricitabine/Tenofovir DF	FTC 200mg + TDF 300m	PO	Daily
40	Emtricitabine/Tenofovir DF	FTC 200 mg/TDF 300 m	PO	Daily
40	Indinavir	800mg	PO	TID
40	Lamivudine	150mg	PO	BID
40	Lamivudine	150mg	PO	BID
40	Lamivudine	150mg	PO	BID
40	Lamivudine/zidovudine	150mg + 300mg	PO	BID
40	Lamivudine/zidovudine	150mg + 300mg	PO	BID
40	Nelfinavir	250mg x5caps	PO	BID
40	Nevirapine	200mg	PO	BID
40	Ritonavir	100mg	PO	Daily
40	Ritonavir	100 mg	PO	Daily
40	Stavudine	40mg	PO	BID
40	Stavudine	30mg	PO	BID
40	Stavudine	30mg	PO	BID
40	Stavudine	40 mg	PO	BID
40	Tenofovir DF	300mg	PO	Daily
40	Zidovudine	100mg x5	PO	TID
47	Atazanavir	100 mg	PO	Daily
47	Efavirenz + emtricitabine + tenofovir DF	1 tab	PO	Daily
47	Emtricitabine/Tenofovir DF	200mg/300 mg	PO	Daily
47	Ritonavir	100 mg	PO	Daily
48	Efavirenz + emtricitabine + tenofovir DF	1 tablet	PO	Daily
49	Efavirenz + emtricitabine + tenofovir DF	1 tablet	PO	Daily
51	Efavirenz + emtricitabine + tenofovir DF	600/200/300 mg	PO	At bedtime
53	Abacavir/lamivudine/zidovudine	1 Unknown	PO	Unknown
53	Atazanavir	1 Unknown	PO	Unknown
53	Efavirenz	1 Unknown	PO	Unknown
53	Emtricitabine	1 Unknown	PO	Unknown
53	Emtricitabine/Tenofovir DF	1 Unknown	PO	Unknown
53	Fosamprenavir	1 Unknown	PO	Unknown
53	Lamivudine/zidovudine	1 Unknown	PO	Unknown
53	Nevirapine	1 Unknown	PO	Unknown
53	Ritonavir	1 Unknown	PO	Unknown
53	Tenofovir DF	1 Unknown	PO	Unknown
54	Abacavir + lamivudine	1 tab	PO	Daily
54	Raltegravir	400mg	PO	BID
55	Emtricitabine/Tenofovir DF	200/300 mg	PO	Daily
55	Nevirapine	200 mg	PO	BID
57	Elvitegravir/Cobicistat/TAF/Emtricitabine	1 tablet	PO	Daily
63	abacavir/dolutegravir/lamivudine	600/50/300mg tablet	PO	Daily
66	Efavirenz + emtricitabine + tenofovir DF	600mg/200mg/300mg	PO	Daily
67	Elvitegravir/cobicistat/tenofovir DF/emtricitabine	1 tablet	PO	Daily
67	Emtricitabine/Tenofovir DF	1 tablet	PO	Daily
67	Raltegravir	400 mg	PO	Daily
68	Lamivudine	150 mg	PO	BID
68	Stavudine	40 mg	PO	BID
69	Abacavir + lamivudine	1 tablet	PO	Daily
69	abacavir/dolutegravir/lamivudine	1 tablet	PO	Daily
69	Dolutegravir	50 mg	PO	Daily
69	Elvitegravir/cobicistat/tenofovir DF/emtricitabine	150 mg/150mg/300mg/2	PO	Daily
69	Emtricitabine/Tenofovir DF	1 tablet	PO	Daily
69	Raltegravir	400 mg	PO	BID
70	Rilpivirine/tenofovir DF/emtricitabine	25 mg/300 mg/200 mg	PO	Daily
73	Rilpivirine/tenofovir DF/emtricitabine	1 tablet	PO	Daily
75	Atazanavir	300 mg	PO	Daily
75	Efavirenz + emtricitabine + tenofovir DF	600mg/200mg/300mg	PO	Daily
75	Elvitegravir/cobicistat/tenofovir DF/emtricitabine	1 tablet	PO	Daily
75	Emtricitabine/Tenofovir DF	200mg/300mg	PO	Daily
75	Ritonavir	100mg	PO	Daily
81	Lamivudine/zidovudine	150/300 mg	PO	BID
83	Emtricitabine/Tenofovir DF	200mg/300mg	PO	Daily
83	Lopinavir/ritonavir	400mg/100mg	PO	BID
91	Darunavir	800 mg	PO	Daily
91	Darunavir	400mg	PO	BID
91	Dolutegravir	50 mg	PO	Daily
91	Emtricitabine/Tenofovir DF	200mg/300mg	PO	Daily
91	Ritonavir	100 mg	PO	Daily
98	Efavirenz + emtricitabine + tenofovir DF	1 tablet	PO	Daily
98	Rilpivirine/tenofovir DF/emtricitabine	1 tablet	PO	Daily
99	Rilpivirine/tenofovir DF/emtricitabine	25/300/200mg tablet	PO	Daily w/meal
103	Darunavir	600 mg	PO	Daily w/ritonavir
103	Emtricitabine/Tenofovir DF	300/200mg tablet	PO	Daily
103	ritonavir 100 mg	1 tablet	PO	Daily w/darunavir
112	Indinavir	800 mg	PO	TID
112	Lamivudine/zidovudine	1 tablet	PO	BID
116	Didanosine	135 Unknown	PO	BID
116	Didanosine	135 Unknown	PO	BID
116	Efavirenz	600 mg	PO	Daily
116	Emtricitabine/Tenofovir DF	unknown Unknown	PO	Unknown
116	Indinavir	500 mg Unknown	IV infusion	Unknown
116	Lamivudine	unknown Unknown	PO	Daily
116	Lopinavir/ritonavir	532 mg	PO	BID
116	Lopinavir/ritonavir	unknown	PO	BID
116	Stavudine	40 mg	PO	BID
116	Tenofovir DF	300 mg	PO	Daily
116	Zidovudine	90 Unknown	PO	four times daily
116	Zidovudine	90 Unknown	PO	four times daily
117	Rilpivirine/tenofovir DF/emtricitabine	1 tablet	PO	Daily
118	Rilpivirine/tenofovir DF/emtricitabine	1 tab	PO	Daily
119	Abacavir	300 mg	PO	BID
119	Atazanavir	300mg	PO	Daily
119	Didanosine	200 mg	po	bid
119	Didanosine	400 mg	po	q day
119	Dolutegravir	50mg	PO	Daily
119	Efavirenz	600 mgs	QHS	PO
119	Emtricitabine/Tenofovir DF	1 tab	PO	Daily
119	Etravirine	200mg	PO	BID
119	Lamivudine	150mg	PO	BID
119	Lopinavir/ritonavir	3 tabs	po	BID
119	Nevirapine	200 mg	po	q hs
119	Nevirapine	200 mg	po	bid
119	Raltegravir	400 mg	PO	BID
119	Raltegravir	400mg	PO	BID
119	Ritonavir	100mg	PO	Daily
119	Stavudine	40mg	PO	BID
119	Stavudine	40 mg	PO	bid
119	Tenofovir DF	300 mg	PO	Daily
119	Zalcitabine	.375mg	PO	TID
119	Zidovudine	100mg	PO	TID 1 wk ac IL2, dur
119	Zidovudine	100mg	PO	tid
119	Zidovudine	100mg	PO	TID
119	Zidovudine	100mgm	PO	tid
119	Zidovudine	100 mgs	PO	TID
119	Zidovudine	100 mgs	PO	TID
120	Rilpivirine/tenofovir DF/emtricitabine	1 tablet	PO	Daily
120	Rilpivirine/tenofovir DF/emtricitabine	1 tablet	PO	Daily
121	Abacavir	300 mg	PO	BID
121	Darunavir	600 mg	PO	BID
121	Didanosine	75 mg	PO	BID
121	Efavirenz	400g mg	PO	BID
121	Emtricitabine/Tenofovir DF	1 tablet	PO	Daily
121	Etravirine	100 mg	PO	BID
121	Indinavir	200 mg	PO	every 8 hours
121	Lamivudine	4mg.kg mg	PO	every 12 hours
121	Nelfinavir	750 mg	PO	BID
121	Ritonavir	400 mg	PO	BID
121	Saquinavir-sgc	400 mg	PO	BID
121	Stavudine	30 mg	PO	BID
121	Tenofovir DF	300 mg	PO	Daily
121	Zidovudine	100 mg	PO	four times daily
121	Zidovudine	90mg/m2	PO	BID
123	Rilpivirine/tenofovir DF/emtricitabine	1 tablet	PO	Daily
123	Rilpivirine/tenofovir DF/emtricitabine	1 tablet	PO	Daily
124	Darunavir	600 mg	PO	BID
124	Etravirine	100 mg	PO	BID
124	Raltegravir	400 mg	PO	BID
124	Ritonavir	100 mg	PO	BID
125	Abacavir/lamivudine/zidovudine	300/150/300 mg	PO	BID
125	Atazanavir	300 mg	PO	Daily
125	Atazanavir	400 mg	PO	Daily
125	Atazanavir	300 mg	PO	Daily
125	Dolutegravir	50 mg	PO	Daily
125	Efavirenz	600mg	PO	at bedtime
125	Efavirenz	600mg	PO	At Bedtime
125	Emtricitabine/Tenofovir DF	200mg/300mg	PO	Daily
125	Emtricitabine/Tenofovir DF	200 mg/300 mg	PO	Daily
125	Lamivudine	150mg	PO	bid
125	Lamivudine	150 mg	PO	BID
125	Nelfinavir	1000mg	PO	bid
125	Nelfinavir	1250mg	PO	bid
125	Ritonavir	100 mg	PO	Daily
125	Ritonavir	100 mg	PO	Daily
125	Stavudine	40mg	PO	bid
125	Zidovudine	300mg	PO	BID
125	Zidovudine	300 mg	PO	BID
126	Efavirenz + emtricitabine + tenofovir DF	600/200/300 mg	PO	Daily
126	Zidovudine	??	PO	??
127	Abacavir	300mg	PO	bid
127	Abacavir + lamivudine	600 mg/300 mg	PO	Daily
127	Delavirdine	400mg	PO	tid
127	Didanosine	250mg	PO	bid
127	Efavirenz	600mg	PO	At bedtime
127	Efavirenz	200mg	PO	q afternoon
127	Efavirenz	400 mg	PO	At bedtime
127	Indinavir	800mg	PO	tid
127	Indinavir	400mg	PO	tid
127	Lamivudine	150mg	PO	bid
127	Lamivudine	150mg	PO	bid
127	Nevirapine	200 mg	PO	q am x 14 days
127	Nevirapine	200 mg	PO	bid
127	Nevirapine	400 mg	PO	Daily
127	Stavudine	40mg	PO	bid
127	Stavudine	40mg	PO	bid
127	Tenofovir DF	600 mg	PO	Daily
127	Tenofovir DF	300mg	PO	Daily
127	Zalcitabine	.75mg	PO	tid
127	Zidovudine	300mg	PO	tid
127	Zidovudine	100mg	PO	tid
128	Efavirenz	600 mg	PO	Daily
128	Efavirenz	600 mg	PO	daily
128	Efavirenz + emtricitabine + tenofovir DF	1 tablet	PO	Daily
128	Emtricitabine/Tenofovir DF	200 mg/300 mg	PO	daily
128	Indinavir	1000 mg	PO	q 8 h
128	Indinavir	400mg, #2cap	PO	q 12 hrs
128	Indinavir	400mg, #2cap	PO	q 12 hrs
128	Lamivudine	150 mg	PO	q 12 h
128	Lamivudine	300 mg	PO	Daily
128	Lamivudine	150mg	PO	q 12 hrs
128	Lamivudine	300 mg	PO	daily
128	Lamivudine/zidovudine	1 tab	PO	q 12 h
128	Nevirapine	200mg	PO	q 12 h
128	Nevirapine	200 mg	PO	Daily
128	Nevirapine	200 mg	PO	q12h
128	Nevirapine	200mg	PO	q 12hrs
128	Ritonavir	100mg, #2cap	PO	BID
128	Ritonavir	100mg, #2 cap	PO	bid
128	Stavudine	40 mg	PO	q 12 h
128	Stavudine	40 mg	PO	q 12hrs
128	Stavudine	100 mg	PO	daily
128	Tenofovir DF	300 mg	PO	Daily
129	Atazanavir	300 mg	PO	Daily
129	Atazanavir	300 mg	PO	Daily
129	Atazanavir	400 mg	PO	Daily
129	Atazanavir	300 mg	PO	Daily
129	Didanosine	200 mg	PO	TID
129	Efavirenz	600 mg	PO	At bedtime
129	Efavirenz + emtricitabine + tenofovir DF	600mg/200mg/300mg	PO	Daily
129	Emtricitabine/Tenofovir DF	200mg/300mg	PO	Daily
129	Emtricitabine/Tenofovir DF	200mg/300mg	PO	Daily
129	Lamivudine	150 mg	PO	tid
129	Lamivudine	150 mg	PO	bid
129	Ritonavir	100 mg	PO	Daily
129	Ritonavir	100 mg	PO	Daily
129	Stavudine	30 mg	PO	bid
129	Tenofovir DF	300mg	PO	Daily
129	Zidovudine	100 mg	PO	TID
130	Atazanavir	300 mg	PO	Daily
130	Efavirenz	600mg	PO	Daily
130	Emtricitabine/Tenofovir DF	600/300 mg	PO	Daily
130	Lamivudine	150mg	PO	BID
130	Ritonavir	100 mg	PO	Daily
130	Stavudine	40mg	PO	BID
132	Amprenavir	4 tabs.	PO	bid
132	Atazanavir	300 mg	PO	Daily
132	Emtricitabine/Tenofovir DF	1 tab	PO	Daily
132	Fosamprenavir	1400mg	PO	Daily
132	Lamivudine	150mg	PO	bid
132	Lamivudine/zidovudine	1tab	PO	bid
132	Ritonavir	100mg	PO	bid
132	Ritonavir	200mg	PO	Daily
132	Ritonavir	100 mg	PO	Daily
132	Stavudine	40mg	PO	bid
132	Tenofovir DF	300mg	PO	Daily
133	Efavirenz	600mg	PO	At Bedtime
133	Efavirenz + emtricitabine + tenofovir DF	1 tab	PO	Daily
133	Emtricitabine/Tenofovir DF	1 tab	PO	Daily
133	Indinavir	1000 mg	PO	q 8 hrs.
133	Indinavir	800 mg	PO	TID
133	Lamivudine	150 mg	PO	bid
133	Lamivudine/zidovudine	1 tab	PO	bid
133	Nevirapine	200 mg	PO	Daily
133	Nevirapine	200 mg	PO	bid
133	Stavudine	40 mg	PO	bid
134	Abacavir + lamivudine	600/300 mg	PO	Daily
134	Abacavir + lamivudine	600/300 mg	PO	Daily
134	Abacavir + lamivudine	600/300 mg	PO	Daily
134	abacavir/dolutegravir/lamivudine	1 tablet	PO	Daily
134	Efavirenz	600mg	PO	At bedtime
134	Efavirenz	600mg	PO	At bedtime
134	Efavirenz	600 mg	PO	At bedtime
134	Efavirenz + emtricitabine + tenofovir DF	600mg/200mg/300mg	PO	Daily
134	Lamivudine	150mg	po	bid
134	Lamivudine/zidovudine	1tab	PO	BID
134	Stavudine	40mg	PO	bid
135	Efavirenz + emtricitabine + tenofovir DF	600/200/300 mg	PO	Daily
136	Abacavir + lamivudine	600/300 mg	PO	Daily
136	Atazanavir	400 mg	PO	Daily
136	Efavirenz	600mg	PO	Daily
136	Efavirenz	600 mg	PO	Daily
136	Efavirenz + emtricitabine + tenofovir DF	600 / 200 / 300 mg	PO	Daily
136	Emtricitabine/Tenofovir DF	1 tablet	PO	Daily
136	Emtricitabine/Tenofovir DF	1 tablet	PO	Daily
136	Fosamprenavir	1400 mg	PO	BID
136	Lamivudine/zidovudine	150/300	PO	bid
136	Lopinavir/ritonavir	133/33	PO	3tabs BID
136	Lopinavir/ritonavir	400/100 mg	PO	BID
137	Abacavir	300 mg	PO	BID
137	Abacavir + lamivudine	600 mg/300mg	PO	Daily
137	abacavir/dolutegravir/lamivudine	1 tablet	PO	Daily
137	Atazanavir	400mg	PO	Daily
137	Atazanavir	400mg	PO	Daily
137	Dolutegravir	50 mg	PO	Daily
137	Efavirenz	600 mg	PO	daily
137	Lamivudine	150 mg	PO	BID
137	Raltegravir	400 mg	PO	BID
139	Efavirenz + emtricitabine + tenofovir DF	1 tablet	PO	Daily
140	Efavirenz	600 mg	PO	Daily
140	Efavirenz + emtricitabine + tenofovir DF	600/200/300 mg	PO	Daily
140	Emtricitabine/Tenofovir DF	200mg/300 mg	PO	Daily
140	Efavirenz	600mg	PO	at bedtime
140	Efavirenz	800mg	PO	at bedtime
140	Efavirenz	600mg	PO	at bedtime
140	Efavirenz + emtricitabine + tenofovir DF	600/200/300 mg	PO	At bedtime
141	Emtricitabine/Tenofovir DF	1 tab	PO	daily
142	Atazanavir	300 mg	PO	Daily
142	Dolutegravir	50 mg	PO	Daily
142	Emtricitabine/Tenofovir DF	200/300 mg	PO	Daily
142	Ritonavir	100 mg	PO	Daily
145	abacavir/dolutegravir/lamivudine	1 tablet	PO	Daily
146	abacavir/dolutegravir/lamivudine	1 tab	PO	Daily
146	Indinavir	Unknown	PO	Unknown
146	Rilpivirine/tenofovir DF/emtricitabine	1 tab	PO	Daily
146	Stavudine	Unknown	PO	Unknown
146	Zidovudine	Unknown	PO	Unknown
148	Efavirenz	600 mg	PO	At bedtime
148	Lamivudine/zidovudine	150/300 mg	PO	BID
148	Nevirapine	200 mg	PO	Daily
149	Darunavir	600 mg	PO	Daily
149	Emtricitabine/Tenofovir DF	1 tablet	PO	Daily
149	Rilpivirine/tenofovir DF/emtricitabine	1 tablet	PO	Daily
149	Ritonavir	100 mg	PO	Daily
150	Atazanavir	300 mg	PO	Daily
150	Efavirenz	600 mg	PO	At bedtime
150	Efavirenz + emtricitabine + tenofovir DF	600/200/300 mg	PO	At bedtime
150	Efavirenz + emtricitabine + tenofovir DF	600/200/300 mg	PO	At bedtime
150	Efavirenz + emtricitabine + tenofovir DF	600/200/300 mg	PO	At bedtime
150	Efavirenz + emtricitabine + tenofovir DF	1 tablet	PO	At bedtime
150	Emtricitabine/Tenofovir DF	200/300 mg	PO	Daily
150	Emtricitabine/Tenofovir DF	200/300 mg	PO	Daily
150	Emtricitabine/Tenofovir DF	200/300 mg	PO	Daily
150	Lamivudine/zidovudine	1 tablet	PO	BID
150	Lopinavir/ritonavir	200/50 mg x 2	PO	BID
150	Lopinavir/ritonavir	200/50 mg x 2	PO	BID
150	Lopinavir/ritonavir	2 tablet	PO	BID
150	Lopinavir/ritonavir	2 tablet	PO	BID
150	Raltegravir	400 mg	PO	BID
150	Raltegravir	400 mg	PO	BID
150	Ritonavir	100 mg	PO	Daily
153	Dolutegravir	50 mg	PO	Daily
153	Rilpivirine/tenofovir DF/emtricitabine	25 mg/300 mg/200 mg	PO	Daily
155	Emtricitabine/Tenofovir DF	1 tablet	PO	Daily
155	Raltegravir	400 mg	PO	BID
157	Emtricitabine/Tenofovir DF	200mg/300mg	PO	Daily
157	Raltegravir	400 mg	PO	Daily
158	Dolutegravir	1 tablet	PO	Daily
158	Efavirenz + emtricitabine + tenofovir DF	1 tablet	PO	Daily
158	Emtricitabine/Tenofovir DF	1 tablet	PO	Daily
160	Dolutegravir	50 mg	PO	Daily
160	Emtricitabine/Tenofovir DF	200/300 mg tablet	PO	Daily
160	Raltegravir	400 mg tablet	PO	BID
162	Abacavir + lamivudine	600-300 mg	PO	Daily
162	abacavir/dolutegravir/lamivudine	1 tablet	PO	Daily
162	Dolutegravir	50 mg	PO	Daily
164	Atazanavir	300mg	PO	Daily
164	Efavirenz + emtricitabine + tenofovir DF	1 tablet	PO	Daily
164	Emtricitabine/Tenofovir DF	1 tab	PO	Daily
164	Ritonavir	100mg	PO	Daily
167	abacavir/dolutegravir/lamivudine	1 tablet	PO	Daily
172	Rilpivirine/TAF/Emtricitabine	1 tablet	PO	Daily
172	Rilpivirine/tenofovir DF/emtricitabine	1 tablet	PO	Daily
173	Abacavir + lamivudine	600mg/300mg	PO	Daily
173	Efavirenz + emtricitabine + tenofovir DF	1 tablet	PO	At bedtime
173	Emtricitabine/Tenofovir DF	200/300 mg	PO	Daily
173	Raltegravir	400 mg	PO	BID
174	Emtricitabine/Tenofovir DF	1 tablet	PO	At bedtime
174	Lopinavir/ritonavir	4 tablet	PO	At bedtime
178	Abacavir + lamivudine	600/300 mg	PO	Daily
178	Atazanavir	300 mg	PO	Daily
178	Atazanavir	300 mg	PO	Daily
178	Efavirenz + emtricitabine + tenofovir DF	600-200-300 mg	PO	Daily
178	Emtricitabine/Tenofovir DF	200-300 mg	PO	Daily
178	Lamivudine/zidovudine	150-300 mg	PO	BID
178	Lopinavir/ritonavir	200-50 mg	PO	BID
178	Ritonavir	100 mg	PO	Daily
178	Ritonavir	100 mg	PO	Daily
180	Efavirenz + emtricitabine + tenofovir DF	600/200/300 mg	PO	At bedtime
180	Emtricitabine/Tenofovir DF	200/300 mg	PO	Daily
180	Raltegravir	400 mg	PO	BID
182	Emtricitabine	200mg	PO	every other day
182	Lopinavir/ritonavir	2 tab	PO	BID
182	Rilpivirine/tenofovir DF/emtricitabine	1 tab	PO	Daily
182	Tenofovir DF	300mg	PO	every other day
184	Atazanavir	Unkown Unknown	PO	Daily
184	Atazanavir	Unkown Unknown	PO	Daily
184	Atazanavir	Unkown Unknown	PO	Daily
184	Efavirenz + emtricitabine + tenofovir DF	Unkown Unknown	PO	Daily
184	Emtricitabine	Unkown Unknown	PO	Daily
184	Emtricitabine	Unkown Unknown	PO	Daily
184	Emtricitabine	unkown Unknown	PO	Daily
184	Lamivudine	Unknown Unknown	PO	Unknown
184	Lamivudine	Unkown Unknown	PO	Daily
184	Lamivudine	unkown Unknown	PO	Daily
184	Lamivudine	Unkown Unknown	PO	Daily
184	Ritonavir	Unkown Unknown	PO	Unknown
184	Ritonavir	Unkown Unknown	PO	Daily
184	Ritonavir	Unkown Unknown	PO	Daily
184	Saquinavir product	Unkown Unknown	PO	Unknown
184	Stavudine	1 Unknown	PO	Unknown
185	Atazanavir	300mg	PO	Daily
185	Lamivudine/zidovudine	150//300mg	PO	BID
185	Lopinavir/ritonavir	800/200mg	PO	Daily
185	Rilpivirine/tenofovir DF/emtricitabine	1 tab	PO	Daily
185	Ritonavir	600mg	PO	BID
186	Atazanavir	300 mg	PO	Daily
186	Efavirenz + emtricitabine + tenofovir DF	1 tab	PO	At bedtime
186	Emtricitabine/Tenofovir DF	1 tablet	PO	Daily
186	Ritonavir	100 mg	PO	Daily
189	Elvitegravir/cobicistat/tenofovir DF/emtricitabine	150/150/200/300mg ta	PO	Daily w/food
190	Efavirenz + emtricitabine + tenofovir DF	1 tablet	PO	Daily
191	Efavirenz + emtricitabine + tenofovir DF	600mg/200mg/300mg	PO	At bedtime
192	Efavirenz + emtricitabine + tenofovir DF	600/200/300mg	PO	Daily
193	Abacavir + lamivudine	600/300 mg tablet	PO	Daily
193	Darunavir	800 mg	PO	Daily
193	Emtricitabine/Tenofovir DF	1 tablet	PO	Daily
193	Ritonavir	100 mg	PO	Daily
194	Rilpivirine/tenofovir DF/emtricitabine	25/300/200mg tablet	PO	Daily w/food
197	Efavirenz	200 mg	PO	At bedtime
197	Efavirenz + emtricitabine + tenofovir DF	600/200/300mg	PO	At bedtime
197	Efavirenz + emtricitabine + tenofovir DF	600/200/300mg	PO	At bedtime
197	Elvitegravir/cobicistat/tenofovir DF/emtricitabine	1 tablet	PO	Daily
198	Elvitegravir/cobicistat/tenofovir DF/emtricitabine	1 tablet	PO	Daily
200	Efavirenz + emtricitabine + tenofovir DF	1 tablet	PO	At bedtime
201	Efavirenz + emtricitabine + tenofovir DF	ARV mg	PO	BID
204	Atazanavir	300 mg	PO	Daily
204	Emtricitabine/Tenofovir DF	1 tab	PO	Daily
204	Ritonavir	100 mg	PO	Daily
210	Abacavir + lamivudine	600mg/300mg	PO	Daily
210	Darunavir	800 mg	PO	Daily
210	Emtricitabine/Tenofovir DF	200/300 mg	PO	Daily
210	Ritonavir	100 mg	PO	Daily
211	Lamivudine/zidovudine	Unknown	PO	BID
211	Lamivudine/zidovudine	Unknown	PO	BID
214	Atazanavir	300mg	PO	Daily
214	Emtricitabine/Tenofovir DF	200/300mg	PO	Daily
214	Ritonavir	100mg	PO	Daily
215	Efavirenz	200mg	PO	Daily
215	Efavirenz + emtricitabine + tenofovir DF	600mg/200mg/300 mg	PO	once daily at bedtim
218	Efavirenz	600 mg	PO	At bedtime
218	Lamivudine/zidovudine	1 tablet	PO	BID
220	Abacavir + lamivudine	1 tab	PO	Daily
220	Atazanavir	300mg	PO	Daily
220	Raltegravir	400mg	PO	BID
220	Rilpivirine/tenofovir DF/emtricitabine	25mg/300mg/200mg tab	PO	Daily w/meal
220	Ritonavir	100mg	PO	Daily
221	Abacavir + lamivudine	600mg/300mg cap	PO	Daily
221	Darunavir	400mg tab x2	PO	Daily
221	Etravirine	200mg	PO	BID
221	Ritonavir	100mg	PO	Daily
224	Didanosine	400 mg	PO	q day
224	Didanosine	400mg	PO	Daily
224	Efavirenz + emtricitabine + tenofovir DF	1 tablet	PO	Daily
224	Lamivudine	150mg	PO	bid
224	Nelfinavir	1250 mg	PO	bid
224	Stavudine	40 mg	PO	bid
224	Zidovudine	200mg	PO	q 4hrs
224	Zidovudine	200mg	PO	5ID
224	Zidovudine	200mg	PO	tid
225	Abacavir/lamivudine/zidovudine	1	PO	bid
225	Emtricitabine/Tenofovir DF	200mg/300 mg	PO	Daily
225	Raltegravir	400 mg	PO	BID
225	Tenofovir DF	300mg	PO	Daily
226	Darunavir	600mg	PO	BID
226	Darunavir	600 mg	PO	BID
226	Efavirenz	600mg	PO	Daily
226	Emtricitabine/Tenofovir DF	1 tablet	PO	Daily
226	Etravirine	200mg	PO	BID
226	Etravirine	200 mg	PO	BID
226	Lamivudine	150mg	PO	BID
226	Lamivudine	150mg	PO	BID
226	Lamivudine	150 mg	PO	bid
226	Nelfinavir	750mg	PO	3tab(250mg) TID
226	Nelfinavir	1250mg	PO	BID
226	Nelfinavir	1250 mg	PO	BID
226	Raltegravir	400 mg	PO	BID
226	Raltegravir	400mg	PO	BID
226	Raltegravir	400 mg	PO	BID
226	Ritonavir	100mg	PO	BID
226	Ritonavir	100 mg	PO	BID
226	Stavudine	40mg	PO	BID
226	Stavudine	30mg	PO	BID
226	Stavudine	30mg	PO	BID
226	Stavudine	30 mg	PO	bid
226	Zidovudine	500mg	PO	Daily
227	Darunavir	800mg	PO	Daily
227	Darunavir	800mg	PO	Daily
227	Darunavir/Cobicistat	800/150mg tablet	PO	Daily
227	Didanosine	200mg	PO	bid
227	Etravirine	200mg	PO	BID
227	Indinavir	800mg	PO	tid
227	Lamivudine	150mg	PO	bid
227	Lamivudine/zidovudine	300/150mg	PO	BID
227	Nevirapine	200 mg	PO	bid
227	Nevirapine	100 mg	PO	BID X14
227	Nevirapine	200 mg	PO	BID
227	Nevirapine	200 mg	PO	BID
227	Raltegravir	400mg	PO	BID
227	Raltegravir	400mg	PO	BID
227	Rilpivirine	25mg	PO	Daily
227	Ritonavir	600 mg	PO	bid
227	Ritonavir	400 mg	PO	bid
227	Ritonavir	400 mg	PO	BID
227	Ritonavir	400 mg	PO	BID
227	Ritonavir	100mg	PO	Daily
227	Ritonavir	100mg	PO	Daily
227	Saquinavir-sgc	600 mg	PO	bid
227	Saquinavir-sgc	400 mg	PO	bid
227	Saquinavir-sgc	400 mg	PO	BID
227	Saquinavir-sgc	400 mg	PO	BID
227	Saquinavir-sgc	1000 mg	PO	bid
227	Stavudine	40mg	PO	bid
227	Zidovudine	200mg	PO	tid
228	Abacavir	300 mg	PO	bid
228	Abacavir	300 mg	PO	BID
228	Abacavir + lamivudine	1 tab	PO	Daily
228	Amprenavir	1200 mg	PO	bid
228	Atazanavir	2 tabs	PO	Daily
228	Darunavir	600 mg	PO	BID
228	Etravirine	200mg	PO	BID
228	Lamivudine	150 mg	PO	BID
228	Lamivudine	150 mg	PO	bid
228	Lamivudine	150 mg	PO	BID
228	Lamivudine/zidovudine	1 tab	PO	BID
228	Nelfinavir	750mg	PO	bid
228	Nevirapine	200mg	PO	BID
228	Nevirapine	200 mg	PO	BID
228	Raltegravir	400mg	PO	BID
228	Ritonavir	100	PO	bid
228	Ritonavir	100mg	PO	Daily
228	Ritonavir	100 mg	PO	Daily
228	Saquinavir-sgc	600mg	PO	bid
228	Stavudine	40mg	PO	bid
228	Tenofovir DF	300 mg	PO	BID
228	Tenofovir DF	300 mg	PO	Daily
228	Zidovudine	200 mg	PO	TID
229	Efavirenz	600mg	PO	At bedtime
229	Efavirenz + emtricitabine + tenofovir DF	1 tablet	PO	At bedtime
229	Emtricitabine/Tenofovir DF	200mg/300 mg	PO	Daily
229	Emtricitabine/Tenofovir DF	200/300 mg	PO	Daily
229	Indinavir	800mg	PO	TID
229	Indinavir	800 mg	PO	BID
229	Lamivudine	150 mg	PO	BID
229	Maraviroc	300 mg	PO	BID
229	Ritonavir	200 mg	PO	BID
229	Stavudine	40 mg	PO	BID
229	Zalcitabine	.75 mg	PO	tid
229	Zidovudine	100 mg	PO	2-1-2
229	Zidovudine	100 mg	PO	2-1-2
229	Efavirenz + emtricitabine + tenofovir DF	1 tab	PO	Daily
229	Zidovudine	100mg	PO	5x/day
229	Zidovudine	100 mg	PO	5x/day
230	Abacavir	300mg	PO	BID
230	Abacavir + lamivudine	600mg/300mg	PO	Daily
230	Efavirenz	600mg	PO	At Bedtime
230	Indinavir	800 mg	PO	TID
230	Indinavir	800mg-400mg-800mg	PO	Daily
230	Indinavir	800mg	PO	tid
230	Lamivudine	150mg	PO	BID
230	Lamivudine/zidovudine	1 tab	PO	BID
230	Lopinavir/ritonavir	3 tabs	PO	BID
230	Lopinavir/ritonavir	3 caps	PO	BID
230	Lopinavir/ritonavir	2 Tabs	PO	BID
230	Ritonavir	300 mg	PO	BID
230	Ritonavir	400 mg	PO	BID
230	Ritonavir	500mg	PO	BID
230	Ritonavir	400 mg	PO	BID
230	Ritonavir	500 mg	PO	BID
230	Ritonavir	600 mg	PO	BID
230	Ritonavir	500mg	PO	BID
230	Ritonavir	400mg	PO	BID
230	Saquinavir-sgc	400 mg	PO	BID
230	Stavudine	40 mg	PO	BID
230	Stavudine	30mg	PO	BID
230	Tenofovir DF	1 tablet	PO	Daily
230	Zalcitabine	.75mg	PO	TID
230	Zidovudine	100mg	PO	5xd
231	Atazanavir	400mg	PO	Daily
231	Atazanavir	400mg	PO	daily
231	Atazanavir	300mg	PO	Daily
231	Elvitegravir/Cobicistat/TAF/Emtricitabine	1 tablet	PO	Daily
231	Emtricitabine/Tenofovir DF	200mg/300mg	PO	Daily
231	Indinavir	800mg	PO	TID
231	Lamivudine	150mg	PO	BID
231	Lamivudine/zidovudine	150 mg/300mg	PO	Daily
231	Lamivudine/zidovudine	150mg/300mg	PO	BID
231	Ritonavir	100mg	PO	Daily
231	Zidovudine	200mg	PO	TID
232	Abacavir	300 mg	PO	BID
232	Abacavir + lamivudine	600/300mg	PO	Daily
232	Atazanavir	300 mg	PO	Daily with food
232	Efavirenz	600 mg	PO	At bedtime
232	Efavirenz	600mg	PO	daily at bedtime
232	Efavirenz	600 mg	PO	At bedtime
232	Emtricitabine/Tenofovir DF	200mg/300mg	PO	Daily
232	Indinavir	1000mg	PO	tid
232	Indinavir	1000 mg	PO	TID
232	Indinavir	1000 mg	PO	TID
232	Indinavir	1000 mg	PO	TID
232	Indinavir	400 mg	PO	BID
232	Lamivudine	150 mgs	PO	BID
232	Lamivudine	150 mg	PO	BID
232	Lamivudine	150 mg	PO	BID
232	Lamivudine	150mg	PO	BID
232	Nelfinavir	750 mg	PO	TID
232	Nevirapine	200 mg	PO	bid
232	Ritonavir	100 mg	PO	Daily
232	Stavudine	40 mg	PO	BID
232	Stavudine	40 mg	PO	bid
232	Stavudine	40 mg	PO	TID
232	Stavudine	40 mg	PO	bid
232	Stavudine	40mg	PO	BID
232	Stavudine	40mg	PO	BID
232	Tenofovir DF	300mg	PO	Daily
232	Zidovudine	200 mg	PO	TID
232	Zidovudine	200 mg	PO	TID
232	Zidovudine	200 mgs	PO	TID
232	Zidovudine	200 mg	po	TID
232	Zidovudine	300 mgs	PO	BID
232	Zidovudine	300mg	PO	BID
233	Abacavir	300 mg	PO	bid
233	Abacavir	300mg	PO	bid
233	Abacavir + lamivudine	600mg/ 300mg	PO	Daily
233	Amprenavir	1200 mg	PO	bid
233	Amprenavir	600 mg	PO	bid
233	Darunavir	600 mg	PO	BID
233	Didanosine	250mg	PO	BID
233	Didanosine	100mg	PO	BID
233	Didanosine	200mg	PO	bid
233	Emtricitabine/Tenofovir DF	1 tab	PO	Daily
233	Etravirine	200 mg	PO	BID
233	Indinavir	200 mg	PO	q6 hr
233	Indinavir	600 mg	PO	q 6 hours
233	Indinavir	600 mg	PO	q 6 hours
233	Indinavir	600 mg	PO	q 6 hours
233	Indinavir	800 mg	PO	tid
233	Indinavir	1000 mg	PO	tid
233	Lamivudine	150 mg	PO	bid
233	Lamivudine	150 mg	PO	bid
233	Lamivudine	150mg	PO	bid
233	Lamivudine/zidovudine	300 mg/150 mg	PO	bid
233	Lopinavir/ritonavir	3 caps	PO	bid
233	Lopinavir/ritonavir	400mg/100mg mg	PO	BID
233	Nevirapine	100mg	PO	bid x 2 wks.
233	Nevirapine	200mg	PO	bid
233	Nevirapine	200 mg	PO	bid
233	Ritonavir	600 mg	PO	bid
233	Ritonavir	200 mg	PO	bid
233	Ritonavir	100 mg	PO	BID
233	Saquinavir-hgc	400 mg	PO	bid
233	Saquinavir-hgc	400 mg	PO	bid
233	Saquinavir-sgc	400 mg	PO	bid
233	Stavudine	20mg	PO	BID
233	Stavudine	40mg	PO	bid
233	Stavudine	20 mg	PO	bid
233	Stavudine	40 mg	PO	bid
233	TMC-125	200 mg	PO	BID
233	Zidovudine	100mg	PO	5x/day
233	Zidovudine	100mg	PO	5x/day
233	Zidovudine	100mg	PO	5x/day
233	Zidovudine	100 mg	PO	5id
233	Zidovudine	200 mg	PO	bid
233	Zidovudine	100 mg	PO	q day
233	Zidovudine	300 mg	PO	bid
234	Rilpivirine/tenofovir DF/emtricitabine	1 tablet	PO	Daily
235	Atazanavir	300 mg	PO	Daily
235	Didanosine	200mg	PO	q12h
235	Didanosine	400mg	PO	Daily
235	Efavirenz	600mg	PO	Daily
235	Emtricitabine/Tenofovir DF	200mg/300mg	PO	Daily
235	Lamivudine	150mg	PO	bid
235	Lamivudine	150mg	PO	bid
235	Lamivudine/zidovudine	1 tab	PO	bid
235	Ritonavir	100mg	PO	Daily
235	Zidovudine	200mg	PO	tid
235	Zidovudine	200mg	PO	tid
235	Zidovudine	300mg	PO	bid
236	Abacavir	300 mg	PO	BID
236	Atazanavir	300 mg	PO	Daily
236	Atazanavir	300 mg	PO	Daily
236	Darunavir	600 mg	PO	BID
236	Didanosine	200 mg	PO	BID
236	Didanosine	400 mg	PO	BID
236	Didanosine	250 mg	PO	Daily
236	Didanosine	250 mg	PO	Daily
236	Efavirenz	600 mg	PO	at bedtime
236	Emtricitabine/Tenofovir DF	200/300 mg	PO	Daily
236	Emtricitabine/Tenofovir DF	200/300 mg	PO	Daily
236	Indinavir	800mg	PO	TID
236	Indinavir	800 mgs	PO	TID
236	Indinavir	1200 mgs	PO	BID
236	Indinavir	800 mgs	PO	TID
236	Indinavir	800 mgs	PO	BID
236	Lamivudine	150mg	PO	BID
236	Lamivudine	150mg	PO	BID
236	Lopinavir/ritonavir	4 tabs	PO	BID
236	Maraviroc	150 mg	PO	BID
236	Nelfinavir	750mg	PO	TID
236	Nevirapine	200mg	PO	Daily
236	Nevirapine	200mg	PO	BID
236	Raltegravir	400 mg	PO	BID
236	Ritonavir	300mg	po	BID
236	Ritonavir	400mg	po	BID
236	Ritonavir	400mg	po	400mg am/500mg pm
236	Ritonavir	500mg	po	BID
236	Ritonavir	600mg	po	BID
236	Ritonavir	200 mgs	PO	BID
236	Ritonavir	100 mg	po	Daily
236	Ritonavir	100 mg	PO	Daily
236	Ritonavir	100 mg	PO	BID
236	Saquinavir-sgc	400mg	po	2tabs (200mg )BID
236	Saquinavir-sgc	600mg	po	TID
236	Saquinavir-sgc	800 mg	po	TID
236	Stavudine	40mg	po	BID
236	Stavudine	40mg	po	BID
236	Stavudine	30mg	po	BID
236	Tenofovir DF	300 mg	po	Daily
236	Tenofovir DF	300 mg	po	Daily
236	Zidovudine	200 mg	po	tid
237	Atazanavir	300 mg	PO	Daily
237	Darunavir	600 mg	PO	BID
237	Didanosine	250 mg	PO	Daily
237	Efavirenz	600 mg	PO	Q hr sleep
237	Indinavir	800 mg	po	tid
237	Lamivudine	150 mg	po	bid
237	Lamivudine/zidovudine	150mg/300mg	PO	BID
237	Lopinavir/ritonavir	3 Capsules	PO	BID
237	Lopinavir/ritonavir	2 Tabs	PO	BID
237	Nelfinavir	750 mg	po	tid
237	Nelfinavir	1250 mg	po	bid
237	Raltegravir	400 mg	PO	BID
237	Ritonavir	100 mg	PO	Daily
237	Ritonavir	100 mg	PO	BID
237	Stavudine	40 mg	po	bid
237	Tenofovir DF	300 mg	PO	Daily
237	Tenofovir DF	300mg	PO	daily
237	Zidovudine	300 mg	po	bid
238	Efavirenz	600mg	PO	At bedtime
238	Indinavir	800 mg	po	TID
238	Indinavir	800mg	PO	q12h
238	Lamivudine	150 mg	po	BID
238	Lamivudine/zidovudine	1 tab	po	bid
238	Lamivudine/zidovudine	1 tab	PO	BID
238	Lamivudine/zidovudine	1 tab	PO	BID
238	Lopinavir/ritonavir	3 caps	PO	BID
238	Lopinavir/ritonavir	2 tabs	PO	BID
238	Ritonavir	200mg	PO	q12h
238	Saquinavir-hgc	600 MG	PO	TID
238	Zidovudine	200 MG	PO	TID
239	Atazanavir	300mg	PO	Daily
239	Emtricitabine/Tenofovir DF	FTC 200/TDF 300mg	PO	Daily
239	Ritonavir	100mg	PO	Daily
240	DRV/COB/TDF/FTC vs. DRV/COB/GS-7340/FTC	Unknown	PO	Daily
240	Elvitegravir/Cobicistat/TAF/Emtricitabine	150/150/10/200 mg	PO	Daily
240	Elvitegravir/cobicistat/tenofovir DF/emtricitabine	1 tablet	PO	Daily
241	Efavirenz + emtricitabine + tenofovir DF	1 tab	PO	Daily
241	Indinavir	800mg	po	tid
241	Lamivudine	150mg	po	bid
241	Lamivudine/zidovudine	1 tab	po	bid
241	Lopinavir/ritonavir	3tabs	PO	BID
241	Zidovudine	200mg	po	tid
242	Abacavir + lamivudine	1 tablet	PO	Daily
242	Atazanavir	300 mg	PO	Daily
242	Atazanavir	400 mg	PO	Daily
242	Atazanavir	400mg	PO	Daily
242	Atazanavir	300mg	PO	Daily
242	Didanosine	400mg	PO	Daily
242	Didanosine	400mg	PO	Daily
242	Didanosine	400 mg	PO	Daily
242	Didanosine	400mg	PO	Daily
242	Didanosine	400mg	PO	Daily
242	Didanosine	400mg	PO	Daily
242	Didanosine	400mg	PO	Daily
242	Didanosine	400mg	PO	daily
242	Didanosine	400mg	PO	daily
242	Didanosine	400mg	PO	daily
242	Didanosine	400 mg	PO	Daily
242	Efavirenz	600mg	PO	At bedtime
242	Emtricitabine/Tenofovir DF	1 tab	PO	Daily
242	Emtricitabine/Tenofovir DF	200mg/300mg	PO	daily
242	Lamivudine	150 mg	PO	BID
242	Lamivudine	150 mg	PO	BID
242	Lamivudine/zidovudine	1 tablet	PO	BID
242	Lamivudine/zidovudine	1 tab	PO	Twice daily
242	Lopinavir/ritonavir	3 caps	PO	BID
242	Lopinavir/ritonavir	3 caps	PO	BID
242	Lopinavir/ritonavir	3 caps	PO	BID
242	Lopinavir/ritonavir	3 Caps	PO	BID
242	Lopinavir/ritonavir	3 caps	PO	BID
242	Lopinavir/ritonavir	3cap	PO	BID
242	Lopinavir/ritonavir	3cap	PO	BID
242	Lopinavir/ritonavir	3 caps	PO	BID
242	Lopinavir/ritonavir	3 caps	PO	BID
242	Lopinavir/ritonavir	2 tabs	PO	BID
242	Maraviroc	300 mg	PO	BID
242	Nelfinavir	750 mg	PO	TID
242	Nelfinavir	1250mg	PO	BID
242	Nevirapine	200 mg	PO	Daily
242	Nevirapine	200 mg	PO	BID
242	Nevirapine	200 mg	PO	BID
242	Raltegravir	400 mg	PO	BID
242	Ritonavir	100 mg	PO	Daily
242	Ritonavir	100mg	PO	daily
242	Stavudine	40mg	PO	BID
242	Stavudine	40mg	PO	BID
242	Stavudine	40mg	PO	BID
242	Stavudine	40mg	PO	BID
242	Stavudine	40mg	PO	BID
242	Stavudine	40mg	PO	BID
242	Stavudine	40mg	PO	BID
242	Stavudine	40mg	PO	BID
242	Stavudine	40mg	PO	BID
242	Stavudine	40 mg	po	BID
242	Zidovudine	100 mg	PO	TID
242	Zidovudine	100 mg	PO	TID
243	Abacavir	300mg	PO	BID
243	Abacavir	300 mg, 2 tablets	PO	Daily
243	Abacavir + lamivudine	1 tab	PO	Daily
243	Abacavir/lamivudine/zidovudine	1tab	PO	BID
243	Abacavir/lamivudine/zidovudine	1tab	PO	BID
243	Atazanavir	300mg	PO	Daily
243	Atazanavir	450mg	PO	Daily
243	Atazanavir	450mg	PO	Daily
243	Didanosine	???	PO	bid
243	Efavirenz	600mg	PO	At bedtime
243	Lamivudine	150mg	PO	bid
243	Lamivudine	300mg	PO	Daily
243	Lamivudine/zidovudine	1tab	PO	BID
243	Lamivudine/zidovudine	1tab	PO	BID
243	Lopinavir/ritonavir	3 caps	PO	BID
243	Ritonavir	100mg	PO	Daily
243	Stavudine	40mg	PO	bid
243	Stavudine	40mg	PO	bid
243	Tenofovir DF	300mg	PO	Daily
244	Abacavir	300mg	PO	BID
244	Abacavir	300mg	PO	BID
244	Abacavir	300 mg	PO	BID
244	Abacavir	300 mg	PO	BID
244	Abacavir	300mg	PO	bid
244	Abacavir	300 mg	PO	bid
244	Abacavir	300mg	PO	BID
244	Abacavir	600mg	PO	daily
244	Abacavir	600mg	PO	Daily
244	abacavir/dolutegravir/lamivudine	600/50/300 mg	PO	Daily
244	Abacavir/lamivudine/zidovudine	1tab	PO	BID
244	Abacavir/lamivudine/zidovudine	1tab	PO	BID
244	Atazanavir	300 mg	PO	daily
244	Atazanavir	300 mg	PO	Daily
244	Didanosine	1tab	PO	Daily
244	Didanosine	1tab	PO	Daily
244	Dolutegravir	50 mg	PO	Daily
244	Efavirenz	600mg	PO	At bedtime
244	Efavirenz	600mg	PO	At bedtime
244	Efavirenz	600mg	PO	At bedtime
244	Efavirenz	600mg	PO	At bedtime
244	Efavirenz	600mg	PO	At bedtime
244	Efavirenz	600mg	PO	At bedtime
244	Efavirenz	600mg	PO	At bedtime
244	Efavirenz	600mg	PO	At bedtime
244	Elvitegravir/cobicistat/tenofovir DF/emtricitabine	1 tablet	PO	Daily
244	Elvitegravir/cobicistat/tenofovir DF/emtricitabine	1 tablet	PO	Daily
244	Emtricitabine/Tenofovir DF	one tablet	PO	daily
244	Emtricitabine/Tenofovir DF	200/300 mg	PO	Daily
244	Emtricitabine/Tenofovir DF	200mg/300mg	PO	Daily
244	Emtricitabine/Tenofovir DF	200mg/300mg	PO	Daily
244	Indinavir	800mg	PO	BID
244	Indinavir	800mg	PO	BID
244	Indinavir	800mg	PO	BID
244	Indinavir	8oo mg	PO	BID
244	Indinavir	800 mg	PO	BID
244	Indinavir	800mg	PO	bid
244	Indinavir	800 mg	PO	bid
244	Indinavir	800mg	PO	BID
244	Lamivudine	150mg	PO	bid
244	Lamivudine	150mg	PO	bid
244	Lamivudine	150mg	PO	bid
244	Lamivudine	150mg	PO	bid
244	Lamivudine	150mg	PO	bid
244	Lamivudine	150mg	PO	bid
244	Lamivudine	150mg	PO	BID
244	Lamivudine	150mg	PO	BID
244	Lamivudine	150mg	PO	BID
244	Lamivudine	150mg	PO	bid
244	Lamivudine	150 mg	PO	bid
244	Lamivudine	150mg	PO	BID
244	Lamivudine/zidovudine	1tab	PO	bid
244	Lamivudine/zidovudine	1tab	PO	bid
244	Lamivudine/zidovudine	1tab	PO	bid
244	Lopinavir/ritonavir	3 tabs	PO	BID
244	Nevirapine	200mg	PO	qd x14days
244	Nevirapine	200mg	PO	QD, 14days
244	Nevirapine	200mg	PO	BID
244	Raltegravir	400 mg	PO	BID
244	Ritonavir	100mg	PO	BID
244	Ritonavir	100mg	PO	BID
244	Ritonavir	100mg	PO	BID
244	Ritonavir	100 mg	PO	BID
244	Ritonavir	100 mg	PO	BID
244	Ritonavir	100mg	PO	bid
244	Ritonavir	100 mg	PO	bid
244	Ritonavir	100mg	PO	BID
244	Ritonavir	100 mg	PO	Daily
244	Ritonavir	100 mg	PO	Daily
244	Stavudine	40mg	PO	bid
244	Stavudine	40mg	PO	bid
244	Stavudine	40mg	PO	bid
244	Stavudine	40mg	PO	bid
244	Stavudine	40mg	PO	bid
244	Stavudine	40mg	PO	bid
244	Stavudine	40mg	PO	BID
244	Stavudine	40mg	PO	BID
244	Stavudine	40mg	PO	BID
244	Stavudine	40 mg	PO	BID
244	Stavudine	40 mg	PO	BID
244	Stavudine	40mg	PO	bid
244	Stavudine	40 mg	PO	bid
244	Stavudine	40mg	PO	BID
244	Stavudine	40 mg	PO	BID
244	Tenofovir DF	300mg	PO	Daily
244	Tenofovir DF	300mg	PO	Daily
244	Zidovudine	300	PO	BID
245	Darunavir	300mg	PO	BID
245	Efavirenz	600 mg	PO	At bedtime
245	Emtricitabine/Tenofovir DF	200mg/300mg	PO	Daily
245	Indinavir	999 mg	PO	q 8 hrs
245	Indinavir	800 mg	PO	bid
245	Indinavir	800mg	P0	BID
245	Indinavir	800mg	PO	bid
245	Indinavir	800mg	PO	BID
245	Lamivudine	150 mg	PO	BID
245	Lamivudine	150 mg	PO	BID
245	Lamivudine	150mg	PO	bid
245	Lamivudine	150mg	PO	BID
245	Lamivudine/zidovudine	1 tab	PO	BID
245	Lopinavir/ritonavir	400mg/100mg	PO	BID
245	Ritonavir	5 cc	PO	BID
245	Ritonavir	200 mg	PO	bid
245	Ritonavir	200mg	PO	BID
245	Ritonavir	200mg	PO	bid
245	Ritonavir	200mg	PO	BID
245	Ritonavir	100 mg	PO	Daily
245	Saquinavir-sgc	400 mg	PO	_x0002_BID
245	Stavudine	40 mg	PO	BID
245	Stavudine	40mg	PO	BID
245	Stavudine	40mg	PO	bid
245	Stavudine	40mg	PO	BID
246	Abacavir + lamivudine	1 tab	PO	Daily
246	Atazanavir	300 mg	PO	Daily
246	Efavirenz	600mg	PO	At bedtime
246	Lamivudine	150mg	PO	bid
246	Ritonavir	100 mg	PO	Daily
246	Stavudine	40mg	PO	bid
247	Abacavir	300mg	PO	bid
247	Didanosine	400mg	PO	Daily
247	Efavirenz	600mg	PO	At bedtime
247	Indinavir	800mg	PO	tid
247	Indinavir	800mg	PO	tid
247	Lamivudine	150mg	PO	bid
247	Lamivudine/zidovudine	1tab	PO	bid
247	Lamivudine/zidovudine	1 tab	PO	bid
247	Lopinavir/ritonavir	5 cc	PO	bid
247	Lopinavir/ritonavir	3 tabs	PO	bid
247	Nelfinavir	3tabs	PO	tid
247	Nevirapine	1tab	PO	bid
247	Ritonavir	200mg	PO	bid
247	Ritonavir	400mg	PO	bid
247	Saquinavir-sgc	400mg	PO	bid
247	Stavudine	40mg	PO	bid
247	Tenofovir DF	300 mg	PO	Daily
247	Zidovudine	2tabs	PO	Daily
248	Atazanavir	400 mg	PO	daily
248	Atazanavir	400mg	PO	daily
248	Atazanavir	400mg	PO	daily
248	Atazanavir	300mg	PO	daily
248	Efavirenz	600 mg	PO	At bedtime
248	Efavirenz	600 mg	PO	At bedtime
248	Efavirenz	200 mg	PO	qam
248	Efavirenz	400 mg	PO	At bedtime
248	Efavirenz	200 mg	PO	At bedtime
248	Efavirenz	200 mg	PO	bid
248	Efavirenz	200 mg	PO	At bedtime
248	Efavirenz + emtricitabine + tenofovir DF	600mg/200mg/300mg	PO	Daily
248	Emtricitabine/Tenofovir DF	200mg/ 300mg	PO	daily
248	Lamivudine	150 mg	PO	bid
248	Lamivudine	150 mg	PO	bid
248	Lamivudine	150 mg	PO	bid
248	Lamivudine	150 mg	PO	Daily
248	Lamivudine	150 mg	PO	bid
248	Lamivudine/zidovudine	1 tab	PO	bid
248	Lamivudine/zidovudine	1 tab	PO	bid
248	Lamivudine/zidovudine	1 tab	PO	BID
248	Lamivudine/zidovudine	1 tab	PO	BID
248	Lamivudine/zidovudine	1 tab	PO	BID
248	Nelfinavir	1250 mg	PO	bid
248	Nevirapine	200 mg	PO	Daily
248	Ritonavir	100 mg	PO	daily
248	Stavudine	30 mg	PO	bid
248	Stavudine	30 mg	PO	bid
248	Stavudine	30 mg	PO	bid
248	Stavudine	30 mg	PO	Daily
248	Stavudine	30 mg	PO	bid
248	Tenofovir DF	300 mg	PO	Daily
249	Efavirenz + emtricitabine + tenofovir DF	600 mg/200 mg/300 mg	PO	Daily
249	Lamivudine/zidovudine	150/300 mg	PO	Daily
249	Nelfinavir	625 mg, tabs 2	PO	BID
250	Efavirenz + emtricitabine + tenofovir DF	1 tablet	PO	Daily
251	Abacavir + lamivudine	600/300 mg	PO	Daily
251	Abacavir/lamivudine/zidovudine	1 tablet	PO	BID
251	Atazanavir	400 mg	PO	Daily
251	Efavirenz	600 mg	PO	At bedtime
251	Lamivudine	150 mg	PO	bid
251	Nelfinavir	750 mg	PO	tid
251	Saquinavir-sgc	1200 mg	PO	tid
251	Stavudine	40 mg	PO	bid
252	Abacavir/lamivudine/zidovudine	1 tab	PO	BID
252	Amprenavir	1200 mg	PO	bid
252	Darunavir	600 mg	PO	BID w/food
252	Darunavir	600 mg	PO	BID
252	Darunavir	600mg	PO	BID
252	Didanosine	400 mg	PO	Daily
252	Efavirenz	600 mg	PO	At Bedtime
252	emtricitabine/tenofovir alafenamide	200/25 mg	PO	Daily
252	Emtricitabine/Tenofovir DF	1 tablet	PO	Daily
252	Emtricitabine/Tenofovir DF	1 tablet	PO	Daily
252	Emtricitabine/Tenofovir DF	1 tablet	PO	Daily
252	Enfuvirtide	90 mg	SQ	every 12 hours
252	Enfuvirtide	90 mg	SQ	every 12 hours
252	Lamivudine	150 mg	PO	bid
252	Lopinavir/ritonavir	3 tabs	PO	BID
252	Lopinavir/ritonavir	4 tablets	PO	BID
252	Lopinavir/ritonavir	3 Tabs	PO	BID
252	Lopinavir/ritonavir	2 Tabs	PO	BID
252	Maraviroc	150 mg	PO	BID
252	Maraviroc	150mg	PO	BID
252	Raltegravir	400 mg	PO	BID
252	Raltegravir	400 mg	PO	BID
252	Raltegravir	400mg	PO	BID
252	Ritonavir	200 mg	PO	bid
252	Ritonavir	100 mg	PO	BID w/food & Darunav
252	Ritonavir	100 mg	PO	BID
252	Ritonavir	100mg	PO	BID
252	Ritonavir	100mg	PO	BID w/Darunavir
253	Efavirenz + emtricitabine + tenofovir DF	600/200/300mg	PO	Daily
254	Abacavir	600 mg	PO	Daily
254	Abacavir	600 mg	PO	at bedtime
254	Darunavir	600 mg	PO	BID
254	Didanosine	200 mg	PO	bid
254	Efavirenz	600 mg	PO	Daily
254	Emtricitabine/Tenofovir DF	200/300 mg	PO	Daily
254	Emtricitabine/Tenofovir DF	200/300 mg	PO	Daily
254	Indinavir	800 mg	PO	tid
254	Lamivudine	150 mg	PO	bid
254	Lopinavir/ritonavir	2 Tablets mg	PO	BID
254	Lopinavir/ritonavir	1 tabs	PO	Daily
254	Lopinavir/ritonavir	2 tabs	PO	BID
254	Ritonavir	100 mg	PO	BID
254	Stavudine	40 mg	PO	bid
254	Tenofovir DF	300 mg	PO	Daily
254	Zidovudine	200 mg	PO	tid
255	Abacavir	600 mg	PO	Daily
255	Atazanavir	300 mg	PO	Daily
255	Atazanavir	300 mg	PO	Daily
255	Atazanavir	300 mg	PO	Daily
255	Darunavir	800 mg	PO	Daily
255	Darunavir/Cobicistat	800/150 mg	PO	Daily
255	Dolutegravir	50 mg	PO	Daily
255	Emtricitabine/Tenofovir DF	1 mg	PO	Daily
255	Emtricitabine/Tenofovir DF	200/300 mg	PO	Daily
255	Emtricitabine/Tenofovir DF	200/300 mg	PO	Every other day
255	Fosamprenavir	1400 mg	PO	Daily
255	Lopinavir/ritonavir	400/100 mg	PO	BID
255	Ritonavir	100 mg	PO	Daily
255	Ritonavir	100 mg	PO	Daily
256	Abacavir	300mg	PO	BID
256	Abacavir + lamivudine	1 tab	PO	Daily
256	Abacavir + lamivudine	1 tab	PO	Daily
256	Atazanavir	300 mg	PO	daily
256	Atazanavir	300 mg	PO	Daily
256	Didanosine	250 mg	PO	Daily
256	Didanosine	250mg	PO	Daily
256	Efavirenz	600mg	PO	daily
256	Lamivudine	150mg	PO	BID
256	Lamivudine	150mg	PO	BID
256	Lopinavir/ritonavir	3 TABS	PO with meals	BID
256	Ritonavir	100 mg	PO	daily
256	Ritonavir	100 mg	PO	Daily
256	Stavudine	40mg	PO	BID
256	Tenofovir DF	300mg	PO	Daily
256	Tenofovir DF	300mg	PO	BID
256	Tenofovir DF	300 mg	PO	Daily
258	Atazanavir	300mg	PO	Daily
258	Emtricitabine/Tenofovir DF	200/300 mg	PO	Daily
258	Lamivudine	300mg	PO	Daily
258	Lopinavir/ritonavir	3 TABS	PO	BID
258	Ritonavir	100mg	PO	Daily
258	Tenofovir DF	300mg	PO	Daily
259	Zidovudine	100mg	PO	5x/Day
260	Lamivudine	300mg	PO	Daily
260	Lopinavir/ritonavir	3 tabs	PO	BID
260	Tenofovir DF	300mg	PO	Daily
261	abacavir/dolutegravir/lamivudine	1 tab	PO	Daily
261	Rilpivirine/tenofovir DF/emtricitabine	1 tab	PO	Daily
262	Abacavir/lamivudine/zidovudine	1 tab	PO	BID
262	Abacavir/lamivudine/zidovudine	1 tablet	PO	BID
262	Atazanavir	300 mg	PO	Daily
262	Lamivudine	150mg	PO	BID
262	Lamivudine/zidovudine	300 mg/150 mg	PO	BID
262	Lamivudine/zidovudine	300 mg/150 mg	PO	BID
262	Lopinavir/ritonavir	3 caps	PO	BID
262	Lopinavir/ritonavir	200mg/50mg (2 tablet	PO	BID
262	Lopinavir/ritonavir	2 tablet	PO	BID
262	Raltegravir	400 mg	PO	BID
262	Raltegravir	400 mg	PO	BID
262	Ritonavir	100 mg	PO	Daily
262	Tenofovir DF	300mg	PO	Daily
263	Atazanavir	300mg	PO	Daily
263	Atazanavir	300mg	PO	Daily
263	Efavirenz	600mg	PO	Daily
263	Efavirenz + emtricitabine + tenofovir DF	600/200/300 mg	PO	Daily
263	Elvitegravir/Cobicistat/TAF/Emtricitabine	1 tablet	PO	Daily
263	Emtricitabine/Tenofovir DF	200mg/300mg	PO	Daily
263	Emtricitabine/Tenofovir DF	200mg/300mg	PO	Daily
263	Ritonavir	100mg	PO	Daily
263	Ritonavir	100 mg	PO	Daily
265	Efavirenz + emtricitabine + tenofovir DF	1 tablet	PO	At bedtime
265	Elvitegravir/cobicistat/tenofovir DF/emtricitabine	1 tab	PO	Daily
268	Atazanavir	300 mg	PO	Daily
268	Emtricitabine/Tenofovir DF	1 tab	PO	daily
268	Emtricitabine/Tenofovir DF	1 tablet	PO	Daily
268	Lopinavir/ritonavir	2 tabs	PO	every 12 hours
268	Lopinavir/ritonavir	2 tabs	PO	every 12 hours
268	Lopinavir/ritonavir	2 tabs	PO	every 12 hours
268	Ritonavir	100 mg	PO	Daily
271	Atazanavir	300 mg	PO	Daily w/food and Rit
271	Efavirenz + emtricitabine + tenofovir DF	600/200/300 mg	PO	Daily
271	Efavirenz + emtricitabine + tenofovir DF	600/200/300 mg	PO	Daily
271	Emtricitabine/Tenofovir DF	200/300mg	PO	Daily
271	Ritonavir	100 mg	PO	Daily w/Atazanavir a
272	abacavir/dolutegravir/lamivudine	1 tablet	PO	Daily
272	Efavirenz + emtricitabine + tenofovir DF	600/200/300 mg	PO	Daily, at bedtime
273	Lamivudine/zidovudine	1 tab	PO	BID
273	Nevirapine	1 tab	PO	BID
273	Tenofovir DF	1 tab	PO	Daily
274	Efavirenz + emtricitabine + tenofovir DF	1 tab	PO	Daily
275	abacavir/dolutegravir/lamivudine	1 tablet	PO	Daily
275	Efavirenz + emtricitabine + tenofovir DF	1 Tab	PO	At bedtime daily
278	Efavirenz	600 mg	PO	Daily
278	Efavirenz + emtricitabine + tenofovir DF	600 mg/200 mg/300 mg	PO	Daily
278	Emtricitabine/Tenofovir DF	300 mg	PO	Daily
279	Abacavir/lamivudine/zidovudine	1 tab	PO	BID
281	Atazanavir	300 mg	PO	Daily
281	Efavirenz + emtricitabine + tenofovir DF	600mg/200mg/300mg	PO	Daily
281	Emtricitabine/Tenofovir DF	1 tablet mg	PO	Daily
281	Ritonavir	100 mg	PO	Daily
282	Atazanavir	300 mg	PO	Daily
282	Efavirenz + emtricitabine + tenofovir DF	600/200/300 mg	PO	At bedtime
282	Elvitegravir/Cobicistat/TAF/Emtricitabine	1 tablet	PO	Daily
282	Elvitegravir/cobicistat/tenofovir DF/emtricitabine	1 tablet	PO	Daily
282	Elvitegravir/cobicistat/tenofovir DF/emtricitabine	1 tablet	PO	Daily
282	Emtricitabine/Tenofovir DF	300/200 mg	PO	Daily
282	Emtricitabine/Tenofovir DF	300/200 mg	PO	Daily
282	Raltegravir	400 mg	PO	BID
282	Ritonavir	100 mg	PO	Daily
283	Atazanavir	300 mg	PO	Daily
283	Efavirenz + emtricitabine + tenofovir DF	1 tab	PO	Daily
283	Emtricitabine/Tenofovir DF	1 tab	PO	Daily
283	Ritonavir	100 mg	PO	Daily
285	Efavirenz + emtricitabine + tenofovir DF	600/200/300 mg	PO	Daily
288	Efavirenz + emtricitabine + tenofovir DF	1 tab	PO	Daily
289	Efavirenz + emtricitabine + tenofovir DF	1 tablet	PO	Daily
290	Abacavir	600 mg	PO	At bedtime
290	Efavirenz	600 mg	PO	At bedtime
290	Efavirenz + emtricitabine + tenofovir DF	600/200/300 mg	PO	Daily
290	Efavirenz + emtricitabine + tenofovir DF	600/200/300 mg	PO	Daily
290	Emtricitabine/Tenofovir DF	200/300 mg	PO	Every 48 hours
290	Lamivudine	150 mg	PO	At bedtime
290	Lamivudine	300 mg	PO	At bedtime
290	Raltegravir	400 mg	PO	every 12 hours
291	Emtricitabine/Tenofovir DF	200/300 mg	Per PEG	Daily
291	Lopinavir/ritonavir	400/100 mg	Per PEG	BID with tube feedin
292	Rilpivirine/tenofovir DF/emtricitabine	1 tablet	PO	Daily
294	abacavir/dolutegravir/lamivudine	1 tablet	PO	Daily
294	Emtricitabine/Tenofovir DF	1 tablet	PO	Daily
294	Raltegravir	400 mg	PO	BID
296	Efavirenz + emtricitabine + tenofovir DF	1 tab	PO	Daily
296	Elvitegravir/Cobicistat/TAF/Emtricitabine	1 tablet	PO	Daily
297	Efavirenz + emtricitabine + tenofovir DF	600/200/300 mg	PO	At bedtime
298	Efavirenz + emtricitabine + tenofovir DF	1 tab	PO	At bedtime
299	Efavirenz + emtricitabine + tenofovir DF	1 tablet	PO	Daily
300	Efavirenz + emtricitabine + tenofovir DF	600 mg/200 mg/300 mg	PO	Daily
300	Efavirenz + emtricitabine + tenofovir DF	600 mg/200 mg/300 mg	PO	Daily
301	Darunavir	600 mg	PO	BID w/Ritonavir
301	Emtricitabine/Tenofovir DF	1- 200 mg/300 mg tab	PO	Daily
301	Enfuvirtide	90 mg	intradermal	BID
301	Enfuvirtide	90 mg/ml	intradermal	BID
301	Etravirine	2-100 mg tablets	PO	BID
301	Maraviroc	150 mg tablet	PO	BID
301	Raltegravir	1- 400 mg tablet	PO	BID
301	Ritonavir	100 mg tablet	PO	BID w/Darunavir
302	Efavirenz	600 mg	PO	At bedtime
302	Efavirenz + emtricitabine + tenofovir DF	1 tablet	PO	Daily
302	Lamivudine/zidovudine	1 tab	PO	BID
303	Efavirenz + emtricitabine + tenofovir DF	1 tab	PO	At bedtime
304	abacavir/dolutegravir/lamivudine	1 tablet	PO	Daily
307	Darunavir	800 mg	PO	Daily
307	Lamivudine	25 mg	PO	Daily
307	Lamivudine	50 mg	PO	One Time Dose
307	Ritonavir	100 mg	PO	Daily
307	Tenofovir DF	300 mg	PO	Every 7 day on Wedne
308	Efavirenz + emtricitabine + tenofovir DF	600mg/200mg/300mg	PO	Daily
310	Abacavir + lamivudine	1 tablet	PO	Daily
310	Atazanavir	300 mg	PO	Daily
310	Darunavir	800mg	PO	Daily
310	Emtricitabine/Tenofovir DF	1 tablet	PO	Daily
310	Emtricitabine/Tenofovir DF	200mg/300mg	PO	Daily
310	Raltegravir	400 mg	PO	BID
310	Ritonavir	100 mg	PO	Daily
310	Ritonavir	100mg	PO	Daily
311	Atazanavir	300mg	PO	Daily
311	Efavirenz	600mg	PO	Daily
311	Efavirenz + emtricitabine + tenofovir DF	1 tab	PO	Daily
311	Emtricitabine/Tenofovir DF	(FTC 200mg + TDF 300	PO	Daily
311	Lamivudine/zidovudine	1 tab (3TC 150mg + Z	PO	BID
311	Ritonavir	100mg	PO	Daily
312	Efavirenz + emtricitabine + tenofovir DF	1 tablet	PO	At bedtime
313	Efavirenz + emtricitabine + tenofovir DF	600mg/200mg/300mg mg	PO	Daily
314	Atazanavir	300 mg	PO	Daily
314	Efavirenz + emtricitabine + tenofovir DF	600/200/300 mg	PO	Daily
314	Efavirenz + emtricitabine + tenofovir DF	600/200/300 mg	PO	Daily
314	Emtricitabine/Tenofovir DF	200mg/300mg	PO	Daily
314	Raltegravir	400 mg	PO	every 12 hours
314	Raltegravir	400 mg	PO	every 12 hours
314	Ritonavir	100 mg	PO	Daily
315	Efavirenz + emtricitabine + tenofovir DF	1 tab	PO	Daily
317	Atazanavir	300mg	PO	Daily
317	Efavirenz + emtricitabine + tenofovir DF	1 tab	PO	Daily
317	Emtricitabine/Tenofovir DF	200mg + 300mg	PO	Daily
317	Ritonavir	100mg	PO	Daily
319	Atazanavir	300mg	PO	Daily
319	Efavirenz + emtricitabine + tenofovir DF	600/200/300mg	PO	Daily
319	Emtricitabine/Tenofovir DF	200/300mg	PO	Daily
319	Ritonavir	100mg	PO	Daily
320	Atazanavir	300mg	PO	Daily
320	Efavirenz + emtricitabine + tenofovir DF	1 tab	PO	At bedtime
320	Emtricitabine/Tenofovir DF	300/200 mg	PO	Daily
320	Raltegravir	800 mg	PO	BID
320	Ritonavir	100mg	PO	Daily
320	Zidovudine	300 mg	PO	BID
321	Efavirenz + emtricitabine + tenofovir DF	600mg/200mg/300mg	PO	Daily
322	Darunavir	800 mg	PO	Daily
322	Emtricitabine/Tenofovir DF	200/300 mg	PO	Daily
322	Ritonavir	100 mg	PO	Daily
324	Efavirenz + emtricitabine + tenofovir DF	600/200/300 mg	PO	Daily
325	Atazanavir	300mg	PO	Daily
325	Efavirenz + emtricitabine + tenofovir DF	1 tab	PO	At bedtime
325	Emtricitabine/Tenofovir DF	1 tab	PO	Daily
325	Ritonavir	100mg	PO	Daily
326	Efavirenz + emtricitabine + tenofovir DF	600/200/300mg tablet	PO	At bedtime
327	Efavirenz + emtricitabine + tenofovir DF	600mg/200mg/300mg	PO	At bedtime
327	Rilpivirine/tenofovir DF/emtricitabine	25mg/300mg/200mg	PO	Daily
328	Efavirenz	200 mg	PO	Daily
328	Efavirenz + emtricitabine + tenofovir DF	600/200/300 mg	PO	Daily
332	Abacavir + lamivudine	600/300mg	PO	Daily
332	Darunavir	800mg	PO	Daily
332	Raltegravir	400 mg	PO	BID
332	Ritonavir	100mg	PO	Daily
332	Zidovudine	300mg	PO	BID
333	Atazanavir	300mg	PO	Daily w/Ritonavir an
333	Atazanavir	300mg	PO	Daily w/Ritonavir an
333	Darunavir	2-400mg tablets	PO	Daily w/Ritonavir an
333	Darunavir	800mg	PO	Daily w/Ritonavir an
333	Emtricitabine/Tenofovir DF	200/300mg tablet	PO	Daily
333	Emtricitabine/Tenofovir DF	200/300mg tablet	PO	Daily
333	Ritonavir	100mg	PO	Daily w/Atazanavir a
333	Ritonavir	100mg	PO	Daily w/Atazanavir a
333	Ritonavir	100mg	PO	Daily w/Darunavir
334	Efavirenz + emtricitabine + tenofovir DF	600mg/200mg/300mg	PO	Daily
335	Efavirenz + emtricitabine + tenofovir DF	600mg/200mg/300mg	PO	At bedtime
335	Efavirenz + emtricitabine + tenofovir DF	600mg/200mg/300mg	PO	Daily
336	Efavirenz + emtricitabine + tenofovir DF	600 mg/200 mg/300 mg	PO	Daily
336	Rilpivirine/tenofovir DF/emtricitabine	1 tablet	PO	Daily
337	Efavirenz + emtricitabine + tenofovir DF	1 tablet	PO	At bedtime
338	Elvitegravir/cobicistat/tenofovir DF/emtricitabine	1 tablet	PO	Daily
339	Efavirenz + emtricitabine + tenofovir DF	1 tablet	PO	Daily
340	Efavirenz + emtricitabine + tenofovir DF	600/200/300mg	PO	Daily at bedtime
341	Abacavir	300 mg	PO	BID
341	Amprenavir	1200 mg	PO	BID
341	Amprenavir	1200mgm	PO	BID
341	Atazanavir	300 mg	PO	Daily
341	Darunavir	One- 600 mg tablet	PO	BID
341	Darunavir	One- 600 mg tablet	PO	BID
341	Darunavir	One- 800 mg tablet	PO	Daily
341	Darunavir	One- 600 mg tablet	PO	BID
341	Didanosine	250 mg	PO	BID
341	Didanosine	200 mg	PO	BID
341	Didanosine	400mg	PO	daily
341	Didanosine	400 mg	PO	At bedtime
341	Dolutegravir	1 tablet	PO	Daily
341	Dolutegravir	1 tablet	PO	BID
341	Efavirenz	600mgm	PO	daily
341	Emtricitabine/Tenofovir DF	200mg/300 mg	PO	Daily
341	Etravirine	200 mg	PO	BID
341	Etravirine	200 mg	PO	BID
341	Indinavir	600 mg	PO	QID
341	Indinavir	800 mg	PO	TID
341	Indinavir	800mgm	PO	tid
341	Indinavir	800mg	PO	bid
341	Integrase Inhibitor	2 Tabs	PO	BID
341	Integrase Inhibitor	400 mg	PO	BID
341	Lamivudine	150 mg	PO	BID
341	Lamivudine	150mg	PO	bid
341	Lamivudine	150 mg	PO	BID
341	Lamivudine/zidovudine	150 mg/300 mg	PO	BID
341	Lopinavir/ritonavir	399 mg/99 mg	PO	BID
341	Nelfinavir	750mgm	PO	tid
341	Raltegravir	400 mg	PO	BID
341	Raltegravir	400 mg	PO	BID
341	Rilpivirine	25 mg	PO	daily with a heavy m
341	Ritonavir	300mgm	PO	bid
341	Ritonavir	400mgm	PO	bid
341	Ritonavir	500mgm	PO	bid
341	Ritonavir	600mgm	PO	bid
341	Ritonavir	200mg	PO	bid
341	Ritonavir	100 mg	PO	Daily
341	Ritonavir	100 mg	PO	BID
341	Ritonavir	100 mg	PO	BID
341	Ritonavir	100 mg	PO	Daily
341	Saquinavir-sgc	200 mg	PO	3 tabs TID
341	Saquinavir-sgc	400mgm	PO	bid
341	Saquinavir-sgc	600mgm	PO	tid
341	Saquinavir-sgc	800mgm	PO	tid
341	Saquinavir-sgc	1200mgm	PO	tid
341	Saquinavir-sgc	1000 mg	PO	BID
341	Saquinavir-sgc	600 mg	PO	BID
341	Saquinavir-sgc	1000 mg	PO	BID
341	Stavudine	40 mg	PO	BID
341	Stavudine	40 mg	PO	BID
341	Stavudine	40 mg	PO	BID
341	Tenofovir DF	1 tab	PO	Daily
341	TMC-125	2 Tabs	PO	BID
341	Zidovudine	200 mg	PO	BID
341	Zidovudine	500 mg	PO	2-1-2qd
342	Didanosine	200 mg	PO	BID
342	Efavirenz + emtricitabine + tenofovir DF	600mg/200mg/300mg	PO	Daily
342	Lamivudine	150 mg	PO	BID
342	Lamivudine/zidovudine	1 tab	PO	BID
342	Lamivudine/zidovudine	1 tab	PO	BID
342	Lamivudine/zidovudine	1 tablet	PO	BID
342	Lamivudine/zidovudine	150mg/300mg	PO	BID
342	Ritonavir	escalating to 600mg	PO	q12h
342	Ritonavir	600 mg	PO	q12h
342	Ritonavir	600mg	PO	BID
342	Ritonavir	600mg	PO	BID
342	Ritonavir	300 mg	PO	BID
342	Zidovudine	100 mg	PO	5ID
342	Zidovudine	200 mg	PO	TID
343	Atazanavir	300mg	PO	Daily
343	Atazanavir	300mg	PO	daily
343	Didanosine	200mgm.	PO	q. 12 hrs.
343	Emtricitabine/Tenofovir DF	200mg/ 300mg	PO	daily
343	Indinavir	800mgm	PO	q.8hrs
343	Indinavir	800mgm	PO	Q8HRS
343	Indinavir	800mgm	PO	bid
343	Indinavir	800 mg	PO	BID
343	Indinavir	800 mg	PO	BID
343	Indinavir	800 mg	PO	BID
343	Indinavir	800 mg	PO	BID
343	Indinavir	800 mg	PO	BID
343	Indinavir	800 mg	PO	BID
343	Indinavir	800 mg	PO	BID
343	Indinavir	800 mg	PO	BID
343	Indinavir	800 mg	PO	BID
343	Indinavir	800 mg	PO	BID
343	Indinavir	800 mg	PO	BID
343	Indinavir	800 mg	PO	BID
343	Indinavir	800 mg	PO	BID
343	Indinavir	800 mg	PO	BID
343	Indinavir	400 mg/2 caps	PO	Q12hrs
343	Indinavir	800 mg	PO	BID
343	Lamivudine	150mgm.	po	bid
343	Lamivudine	150 mg	PO	BID
343	Lamivudine	150 mg	PO	BID
343	Lamivudine	150 mg	PO	BID
343	Lamivudine	150 mg	PO	BID
343	Lamivudine	150 mg	PO	BID
343	Lamivudine	150 mg	PO	BID
343	Lamivudine	150 mg	PO	BID
343	Lamivudine	150 mg	PO	BID
343	Lamivudine	150 mg	PO	BID
343	Lamivudine	150 mg	PO	BID
343	Lamivudine	150 mg	PO	BID
343	Lamivudine	150 mg	PO	BID
343	Lamivudine	150 mg	PO	BID
343	Lamivudine/zidovudine	300/150mgm	PO	bid
343	Lamivudine/zidovudine	300/150 mgm	PO	bid
343	Lamivudine/zidovudine	150 mg/300 mg	PO	BID
343	Lamivudine/zidovudine	150mg/300 mg	PO	BID
343	Lamivudine/zidovudine	150/300 mg	PO	BID
343	Lamivudine/zidovudine	1 tab	PO	BID
343	Lamivudine/zidovudine	150mg/ 300mg	PO	BID
343	Ritonavir	200mg	PO	bid
343	Ritonavir	200 mg	PO	BID
343	Ritonavir	200mg	PO	bid
343	Ritonavir	200 mg	PO	BID
343	Ritonavir	200 mg	PO	BID
343	Ritonavir	200 mg	PO	BID
343	Ritonavir	200 mg	PO	BID
343	Ritonavir	200 mg	PO	BID
343	Ritonavir	200 mg	PO	BID
343	Ritonavir	200 mg	PO	BID
343	Ritonavir	200 mg	PO	BID
343	Ritonavir	200 mg	PO	BID
343	Ritonavir	200 mg	PO	BID
343	Ritonavir	200 mg	PO	BID
343	Ritonavir	200 mg	PO	BID
343	Ritonavir	100 mg/2 caps	PO	BID
343	Ritonavir	200mg	PO	BID
343	Ritonavir	100mg	PO	Daily
343	Ritonavir	100 mg	PO	daily
343	Stavudine	40 mg	po	bid
343	Stavudine	20mgm	po	bid
343	Stavudine	20mgm	po	bid
343	Stavudine	20mgm	po	bid
343	Stavudine	40 mg	PO	BID
343	Stavudine	40 mg	PO	BID
343	Stavudine	40 mg	PO	BID
343	Stavudine	40 mg	PO	BID
343	Stavudine	40 mg	PO	BID
343	Stavudine	40 mg	PO	BID
343	Stavudine	40 mg	PO	BID
343	Stavudine	40 mg	PO	BID
343	Stavudine	40 mg	PO	BID
343	Stavudine	40 mg	PO	BID
343	Stavudine	40 mg	PO	BID
343	Stavudine	40 mg	PO	BID
343	Stavudine	40 mg	PO	BID
343	Zalcitabine	.75mgm.	PO	tid
343	Zidovudine	200mgm	PO	tid
344	Amprenavir	1200 mgs	PO	Q12HRS
344	Emtricitabine/Tenofovir DF	1 tab	PO	daily
344	Etravirine	200mg	PO	BID
344	Fosamprenavir	700mg	PO	BID
344	Fosamprenavir	1400mg	PO	BID
344	Indinavir	800 mg	PO	q 8 hr
344	Lamivudine	150 mg	PO	bid
344	Lamivudine	150 mg	PO	bid
344	Lamivudine	150 mg	PO	bid
344	Nelfinavir	750 mg	PO	q 8 hrs
344	Raltegravir	400mg	PO	BID
344	Stavudine	40 mg	PO	BID
344	Tenofovir DF	300mg	PO	daily
344	Tenofovir DF	300mg	PO	daily
344	Zidovudine	200 mg	PO	tid
344	Zidovudine	300 mg	PO	bid
344	Zidovudine	200 mg	PO	tid
345	Atazanavir	300 mg	PO	Daily
345	Efavirenz	600 mgs	PO	At bedtime
345	Efavirenz + emtricitabine + tenofovir DF	600mg/200mg/300mg	PO	Daily
345	Emtricitabine/Tenofovir DF	1 tab	PO	Daily
345	Indinavir	800mg	PO	TID
345	Lamivudine	150mg	PO	bid
345	Lamivudine/zidovudine	150/300 mg	PO	BID
345	Lopinavir/ritonavir	3 caps	PO	BID
345	Raltegravir	400 mg	PO	BID
345	Ritonavir	100 mg	PO	Daily
345	Stavudine	40mg	PO	BID
345	Tenofovir DF	300 mg	PO	Daily
345	Zidovudine	200mg	PO	TID
346	Atazanavir	300mg	PO	Daily
346	Efavirenz	600mg	PO	At bedtime
346	Efavirenz + emtricitabine + tenofovir DF	1 tab	PO	Daily
346	Emtricitabine/Tenofovir DF	1 tab	PO	Daily
346	Lamivudine	150mg	PO	BID
346	Lamivudine	150mg	PO	BID
346	Lamivudine/zidovudine	300/150 mg	PO	bid
346	Lamivudine/zidovudine	1 tab	PO	BID
346	Lamivudine/zidovudine	1 tab	PO	BID
346	Lamivudine/zidovudine	150mg/300mg	PO	BID
346	Lamivudine/zidovudine	1 tab	PO	BID
346	Ritonavir	100mg	PO	BID
346	Ritonavir	100mg	PO	BID
346	Ritonavir	100mg	PO	BID
346	Ritonavir	100 mg	PO	BID
346	Ritonavir	100mg	PO	Daily
346	Saquinavir-sgc	600mg	PO	TID
346	Saquinavir-sgc	600 mg	PO	TID
346	Saquinavir-sgc	1200 mg	PO	tid
346	Saquinavir-sgc	1000mg	PO	BID
346	Saquinavir-sgc	1000mg	PO	BID
346	Saquinavir-sgc	1000 mg	PO	BID
346	Saquinavir-sgc	1000mg	PO	BID
346	Zalcitabine	.75	PO	TID
346	Zidovudine	200mg	PO	BID
346	Zidovudine	200mg	PO	bid
346	Zidovudine	200mg	PO	tid
346	Zidovudine	300 mg	PO	bid
347	Didanosine	200mg	PO	bid
347	Didanosine	200 mg	PO	BID
347	Didanosine	200 mg	PO	BID
347	Efavirenz + emtricitabine + tenofovir DF	600/200/300 mg	PO	Daily
347	Lamivudine	150mg	PO	bid
347	Lamivudine	150mg	PO	bid
347	Lamivudine	150mg	PO	bid
347	Lamivudine	150 mg	PO	BID
347	Lamivudine	150 mg	PO	BID
347	Lamivudine	150mg	PO	BID
347	Lamivudine	150 mg	PO	BID
347	Lopinavir/ritonavir	3 caps	PO	BID
347	Lopinavir/ritonavir	3 caps	PO	BID
347	Lopinavir/ritonavir	400/100 mg	PO	BID
347	Nevirapine	200mg	PO	Daily
347	Nevirapine	200mg	PO	bid
347	Nevirapine	200mg	PO	bid
347	Nevirapine	200 mg	PO	BID
347	Stavudine	40mg	PO	bid
347	Stavudine	40mg	PO	bid
347	Stavudine	40 mg	PO	BID
347	Stavudine	40 mg	PO	BID
347	Stavudine	40mg	PO	BID
347	Stavudine	40 mg	PO	BID
347	Zidovudine	200mg	PO	TID
347	Zidovudine	300mg	PO	bid
347	Zidovudine	300mg	PO	BID
347	Zidovudine	300 mg	PO	BID
349	Atazanavir	300mg	PO	Daily
349	Efavirenz	600 mg	PO	At bedtime
349	Emtricitabine/Tenofovir DF	200mg/ 300mg	PO	daily
349	Lamivudine	150 mg	PO	bid
349	Lamivudine	150 mg	PO	bid
349	Lopinavir/ritonavir	400mg/100mg	PO	BID
349	Nelfinavir	1250 mg	PO	bid
349	Ritonavir	100mg	PO	Daily
349	Stavudine	40 mg	PO	bid
349	Zidovudine	300 mg	PO	bid
350	Atazanavir	300 mg	PO	Daily
350	Efavirenz	3 tabs	PO	At bedtime
350	Emtricitabine/Tenofovir DF	200mg/300mg	PO	Daily
350	Emtricitabine/Tenofovir DF	200mg /300mg	PO	Daily
350	Emtricitabine/Tenofovir DF	1 tab (200mg/300mg)	PO	Daily
350	Indinavir	1tab	PO	TID
350	Lamivudine/zidovudine	1tab	PO	BID
350	Lopinavir/ritonavir	200mg/50mg (2 tablet	PO	BID
350	Lopinavir/ritonavir	200mg/50 mg tablet	PO	bid
350	Lopinavir/ritonavir	2 Tabs	PO	BID
350	Lopinavir/ritonavir	I tab (200mg/50mg)	PO	BID
350	Ritonavir	100 mg	PO	Daily
351	Abacavir	2 tabs	PO	Daily
351	Abacavir + lamivudine	1 Tab	PO	Daily
351	Atazanavir	300 mg	PO	Daily
351	Atazanavir	400 mg	PO	Daily
351	Lamivudine/zidovudine	1 tab	PO	BID
351	Ritonavir	100 mg	PO	1 tab Daily
352	Abacavir + lamivudine	one tab	PO	Daily
352	Abacavir/lamivudine/zidovudine	1 tab	PO	BID
352	Abacavir/lamivudine/zidovudine	1 tab	PO	BID
352	Didanosine	250mg	PO	QD empty Abd
352	Didanosine	250mg	PO	Daily
352	Didanosine	400mg	PO	Daily
352	Fosamprenavir	1400 mg	PO	daily
352	Fosamprenavir	1400mg	PO	Daily
352	Lamivudine	300mg	PO	Daily
352	Lamivudine	300mg	PO	Daily
352	Lopinavir/ritonavir	X3	PO	BID with Meals
352	Lopinavir/ritonavir	X3	PO	BID
352	Lopinavir/ritonavir	2 tabs	PO	BID
352	Ritonavir	200 mg	PO	Daily
352	Ritonavir	200mg	PO	Daily
352	Stavudine	40mg	PO	BID
352	Tenofovir DF	300mg	PO	Daily
352	Tenofovir DF	300mg	PO	Daily
353	Abacavir + lamivudine	600 mg/300mg	PO	Daily
353	Abacavir + lamivudine	600 mg/300mg	PO	Daily
353	Atazanavir	300 mg	PO	Daily
353	Atazanavir	300 mg	PO	Daily
353	Raltegravir	400 mg	PO	every 12 hours
353	Raltegravir	400 mg	PO	every 12 hours
353	Ritonavir	100 mg	PO	Daily
353	Ritonavir	100 mg	PO	Daily
354	Efavirenz + emtricitabine + tenofovir DF	1 tablet	PO	Daily
354	Emtricitabine/Tenofovir DF	200/300 mg	PO	Daily
354	Fosamprenavir	1400 mg	PO	Daily
354	Ritonavir	100 mg	PO	Daily
355	Abacavir + lamivudine	600mg/300mg	PO	Daily
355	Atazanavir	400mg	PO	daily
355	Atazanavir	300mg	PO	Daily
355	Atazanavir	300mg	PO	Daily
355	Atazanavir	400mg	PO	Daily
355	Didanosine	250 mg	PO	daily
355	Ritonavir	100 mg	PO	daily
355	Ritonavir	100 mg	PO	Daily
355	Tenofovir DF	300 mg	PO	Daily
355	Tenofovir DF	300 mg	PO	Daily
356	Atazanavir	300 mg	PO	Daily
356	Emtricitabine/Tenofovir DF	200/300 mg	PO	Daily
356	Ritonavir	100 mg	PO	Daily
357	Abacavir + lamivudine	300/600 mg	PO	Daily
357	Elvitegravir/cobicistat/tenofovir DF/emtricitabine	1 tablet	PO	Daily
357	Rilpivirine	25 mg	PO	Daily
358	abacavir/dolutegravir/lamivudine	1 tablet	PO	Daily
358	Atazanavir	300 mg	PO	Daily
358	Darunavir/Cobicistat	800 mg/ 150 mg	PO	Daily
358	Dolutegravir	50 mg	PO	Daily
358	Emtricitabine/Tenofovir DF	1	PO	Daily
358	Emtricitabine/Tenofovir DF	1 tab	PO	every 24 hours
358	Lopinavir/ritonavir	3	PO	BID
358	Lopinavir/ritonavir	2 tabs	PO	twice daily
358	Ritonavir	100 mg	PO	Daily
358	Efavirenz + emtricitabine + tenofovir DF	1 tablet	PO	Daily
359	Abacavir + lamivudine	1 tablet	PO	Daily
359	Efavirenz	600 mg	PO	Daily
359	Lamivudine/zidovudine	150mg/300mg	PO	BID
359	Lopinavir/ritonavir	200mg/50mg	PO	BID
359	Lopinavir/ritonavir	3 tabs	PO	BID
359	Lopinavir/ritonavir	2 tabs	PO	BID
359	Nevirapine	200 mg	PO	Daily
359	Nevirapine	200 mg	PO	BID
359	Nevirapine	400 mg	PO	Daily
359	Tenofovir DF	300mg	PO	Daily
359	Tenofovir DF	300mg	PO	Daily
360	Abacavir + lamivudine	1 tablet	PO	Daily
360	Abacavir + lamivudine	1 tablet	PO	Daily
360	Efavirenz	600 mg	PO	Daily
360	Efavirenz	600mg	PO	Daily
360	Efavirenz + emtricitabine + tenofovir DF	1 tablet	PO	At bedtime
362	Efavirenz + emtricitabine + tenofovir DF	600/200/300 mg	PO	Daily, At bedtime
362	Elvitegravir/cobicistat/tenofovir DF/emtricitabine	150/150/200 mg	PO	Daily
363	Abacavir	300 mg	PO	BID
363	Atazanavir	300 mg	PO	Daily
363	Atazanavir	300 mg	PO	Daily
363	Atazanavir	300 mg	PO	Daily
363	Atazanavir	300 mg	PO	Daily
363	Darunavir	1 tablet	PO	Daily
363	Dolutegravir	5 mg	PO	Daily
363	Dolutegravir	5 mg	PO	Daily
363	Efavirenz + emtricitabine + tenofovir DF	1 tablet	PO	Daily
363	Elvitegravir/cobicistat/tenofovir DF/emtricitabine	1 tablet	PO	Daily
363	Elvitegravir/cobicistat/tenofovir DF/emtricitabine	1 tablet	PO	Daily
363	Emtricitabine/Tenofovir DF	1 tab	PO	Daily
363	Emtricitabine/Tenofovir DF	1 tab	PO	Daily
363	Emtricitabine/Tenofovir DF	1 tab	PO	Daily
363	Etravirine	200 mg	PO	BID
363	Fosamprenavir	2 tablet	PO	Daily
363	Lamivudine	300 mg	PO	Daily
363	Lopinavir/ritonavir	2 tabs	PO	BID
363	Maraviroc	150 mg	PO	BID
363	Raltegravir	400 mg	PO	BID
363	Rilpivirine/tenofovir DF/emtricitabine	1 tablet	PO	Daily
363	Ritonavir	100 mg	PO	Daily
363	Ritonavir	100 mg	PO	Daily
363	Ritonavir	100 mg	PO	Daily
363	Ritonavir	100 mg	PO	Daily
364	Efavirenz + emtricitabine + tenofovir DF	600/200/300 mg	PO	At bedtime
365	Atazanavir	300mg	PO	Daily
365	Atazanavir	300mg	PO	Daily
365	Darunavir	800mg	PO	Daily
365	Elvitegravir/cobicistat/tenofovir DF/emtricitabine	1 tab	PO	Daily
365	Emtricitabine/Tenofovir DF	200mg/300mg	PO	Daily
365	Emtricitabine/Tenofovir DF	200mg/300mg	PO	Daily
365	Fosamprenavir	1400mg	PO	BID
365	Fosamprenavir	1400mg	PO	BID
365	Raltegravir	400 mg	PO	BID
365	Ritonavir	100mg	PO	Daily
365	Ritonavir	100mg	PO	Daily
366	Lamivudine/zidovudine	150mg/300mg	PO	BID
366	Nevirapine	200 mg	PO	Daily
366	Nevirapine	200 mg	PO	BID
367	Efavirenz + emtricitabine + tenofovir DF	1 tab	PO	Daily
368	Atazanavir	300 mg	PO	Daily
368	Emtricitabine/Tenofovir DF	1 tablet	PO	Daily
368	Ritonavir	100 mg	PO	Daily
369	Abacavir + lamivudine	600mg/300mg	PO	Daily
369	Abacavir/lamivudine/zidovudine	1 tab	PO	BID
369	Abacavir/lamivudine/zidovudine	1 tab	PO	BID
369	Atazanavir	400mg	PO	Daily
369	Atazanavir	300mg	PO	Daily
369	Atazanavir	300mg	PO	Daily
369	Emtricitabine/Tenofovir DF	200mg/300mg	PO	Daily
369	Ritonavir	100mg	PO	Daily
369	Ritonavir	100mg	PO	Daily
370	Abacavir + lamivudine	600/300 mg	PO	Daily
370	Darunavir	800 mg	PO	Daily
370	Efavirenz	200mg	PO	daily
370	Efavirenz	600 mg	PO	Daily
370	Efavirenz + emtricitabine + tenofovir DF	600mg/200mg/300mg	PO	daily
370	Raltegravir	400 mg	PO	BID
370	Ritonavir	100 mg	PO	Daily
371	Efavirenz + emtricitabine + tenofovir DF	600mg/200mg/300mg	PO	daily
372	Atazanavir	300 mg capusle	PO	Daily w/food
372	Atazanavir	300 mg capsule	PO	Daily w/food
372	Efavirenz	600 mg	PO	At bedtime
372	Efavirenz + emtricitabine + tenofovir DF	600/200/300 mg	PO	Daily
372	Efavirenz + emtricitabine + tenofovir DF	600/200/300 mg	PO	Daily
372	Emtricitabine/Tenofovir DF	200/300 mg	PO	Daily
372	Emtricitabine/Tenofovir DF	200/300 mg	PO	Daily
372	Emtricitabine/Tenofovir DF	200/300 mg tablet	PO	Daily
372	Ritonavir	100 mg capsule	PO	Daily w/food
372	Ritonavir	100 mg capsule	PO	Daily w/food
372	Zidovudine	300 mg tablet	PO	BID
373	Efavirenz + emtricitabine + tenofovir DF	600 mg/200 mg/300 mg	PO	Daily
374	Atazanavir	300 mg	PO	Daily
374	Efavirenz + emtricitabine + tenofovir DF	1 tablet	PO	Daily
374	Emtricitabine/Tenofovir DF	1 tab	PO	Daily
374	Raltegravir	400mg	PO	BID
374	Ritonavir	100 mg	PO	Daily
374	Zidovudine	300 mg	PO	BID
375	Efavirenz + emtricitabine + tenofovir DF	600/200/300 mg	PO	Daily
377	Atazanavir	300 mg	PO	Daily
377	Atazanavir	300 mg	PO	Daily
377	Emtricitabine/Tenofovir DF	200mg/ 300 mg	PO	Daily
377	Emtricitabine/Tenofovir DF	200mg/ 300mg	PO	Daily
377	Ritonavir	100 mg	PO	Daily
377	Ritonavir	100 mg	PO	Daily
378	Efavirenz + emtricitabine + tenofovir DF	1 tab	PO	Daily
378	Emtricitabine/Tenofovir DF	200mg/300mg	PO	Daily
378	Lopinavir/ritonavir	200mg/50mg	PO	BID
378	Emtricitabine/Tenofovir DF	1 tab mg	PO	Daily
378	Raltegravir	400 mg	PO	BID
379	Efavirenz + emtricitabine + tenofovir DF	1 tab	PO	At bedtime
380	Atazanavir	300mg	PO	Daily
380	Atazanavir	400mg	PO	Daily
380	Emtricitabine/Tenofovir DF	200/300 mg	PO	Daily
380	Ritonavir	100mg	PO	Daily
381	Efavirenz + emtricitabine + tenofovir DF	600/200/300 mg	PO	Daily at HS
381	Efavirenz + emtricitabine + tenofovir DF	600/200/300 mg	PO	Daily at HS
383	Efavirenz + emtricitabine + tenofovir DF	600mg/200mg/300mg	PO	At bedtime
384	Efavirenz + emtricitabine + tenofovir DF	1 tab	PO	Daily
385	Atazanavir	300 mg	PO	Daily
385	Efavirenz + emtricitabine + tenofovir DF	1 tablet	PO	Daily
385	Efavirenz + emtricitabine + tenofovir DF	1 tablet	PO	At bedtime
385	Efavirenz + emtricitabine + tenofovir DF	1 tablet	PO	At bedtime
385	Emtricitabine/Tenofovir DF	1 tablet	PO	Daily
385	Ritonavir	100 mg	PO	Daily
386	Atazanavir	300mg	PO	Daily
386	Emtricitabine/Tenofovir DF	1 tab	PO	Daily
386	Ritonavir	100mg	PO	Daily
387	Efavirenz + emtricitabine + tenofovir DF	1 tablet	PO	Daily
388	Efavirenz + emtricitabine + tenofovir DF	1 tab	PO	Daily
389	Efavirenz + emtricitabine + tenofovir DF	1tab	PO	Daily before hour of
390	Efavirenz + emtricitabine + tenofovir DF	1 capsule	PO	Daily
390	Atazanavir	300 mg	PO	Daily
390	Efavirenz + emtricitabine + tenofovir DF	600/200/300 mg	PO	Daily
390	Emtricitabine/Tenofovir DF	200/300 mg	PO	Daily
390	Ritonavir	100 mg	PO	Daily
392	Efavirenz + emtricitabine + tenofovir DF	1 tablet	PO	Daily
393	Atazanavir	300mg	PO	Daily
393	Emtricitabine/Tenofovir DF	200mg/300mg	PO	Daily
393	Ritonavir	100mg	PO	Daily
394	Efavirenz + emtricitabine + tenofovir DF	600mg/200mg/300mg	PO	Daily
395	Atazanavir	300 mg	PO	Daily w/ food and Ri
395	Emtricitabine/Tenofovir DF	200mg/300mg	PO	Daily
395	Raltegravir	400 mg	PO	BID
395	Ritonavir	100 mg	PO	Daily w/ food and At
396	Efavirenz + emtricitabine + tenofovir DF	1 tablet	PO	Daily
398	abacavir/dolutegravir/lamivudine	1 tablet	PO	Daily
398	Darunavir	2-400 mg tablets	PO	Daily with Ritonavir
398	Efavirenz + emtricitabine + tenofovir DF	600 mg/200 mg/300 mg	PO	At bedtime
398	Efavirenz + emtricitabine + tenofovir DF	600 mg/200 mg/300 mg	PO	At bedtime
398	Emtricitabine/Tenofovir DF	200/300 mg tablet	PO	Daily
398	Rilpivirine/tenofovir DF/emtricitabine	25/300/200 mg tablet	PO	Daily w/meal
398	Ritonavir	1-100 mg tablet	PO	Daily with Darunavir
398	Zidovudine	1-300 mg tablet	PO	BID
399	Efavirenz + emtricitabine + tenofovir DF	1 tab	PO	Daily
400	Efavirenz + emtricitabine + tenofovir DF	1 tablet	PO	Daily @ bedtime
401	Efavirenz + emtricitabine + tenofovir DF	1- 600 mg/200 mg/300	PO	At bedtime
401	Emtricitabine/Tenofovir DF	1 tab	PO	Daily
401	Raltegravir	400 mg	PO	BID
402	Efavirenz + emtricitabine + tenofovir DF	1 tablet	PO	Daily
402	Emtricitabine/Tenofovir DF	1 tab	PO	Daily
402	Raltegravir	400 mg	PO	BID
403	Darunavir	600 mg	PO	BID
403	Darunavir	800mg	PO	BID
403	Efavirenz	30 ml (600mg)	PO	x 1
403	Efavirenz + emtricitabine + tenofovir DF	600mg/200mg/300mg	PO	Daily
403	Emtricitabine/Tenofovir DF	200mg/300mg	PO	Daily
403	Emtricitabine/Tenofovir DF	200mg/300mg	PO	Daily
403	Etravirine	200mg	PO	BID
403	Lamivudine	30 ml (300mg)	PO	x 1
403	Raltegravir	400mg	PO	BID
[truncated: 178 more rows]
