# Supplementary material for: Interleukin-15 (IL-15) Strongly Correlates with Increasing HIV-1 Viremia and Markers of Inflammation
Source: PLoS One. 2016 Nov 23;11(11):e0167091. doi: 10.1371/journal.pone.0167091 (PMC5120855; doi:10.1371/journal.pone.0167091)
Supplement: S2 Table — (XLSX) [file pone.0167091.s003.xlsx]

## Sheet: Sheet1
Patient number	Viral Load	CD4 Nadir	AIDS defining illness
1	<50	561	Herpes simplex
2	<50	269	Herpes simplex
3	<50	284	Herpes simplex, Kaposi's sarcoma
4	<50	340	Herpes simplex
5	<50	596	Kaposi's sarcoma
6	<50	230	Herpes simplex
7	<50	373
8	<50	143
9	<50	656
10	<50	182
11	<50	333
12	<50	595
13	<50	558
14	<50	372	Herpes simplex
15	<50	670
16	<50	365	Herpes simplex
17	<50	286
18	<50	368
19	<50	247
20	<50	490
21	<50	290
22	<50	1039
23	<50	0
24	<50	848
25	<50	330
26	<50	241
27	<50	382
28	<50	544
29	<50	516
30	<50	217
31	<50	386
32	<50	609
33	<50	787	Herpes simplex
34	<50	308
35	<50	997
36	<50	157
37	<50	326
38	<50	486
39	<50	211
40	<50	312
41	<50	336
42	<50	829
43	<50	920
44	<50	407	Pneumonia
45	<50	1105
46	<50	600
47	<50	404
48	<50	397
49	<50	142
50	<50	696
51	<50	228	Herpees simplex
52	<50	862
53	<50	725	Herpes simplex
54	<50	380	Pneumonia
55	<50	610
56	<50	610
57	<50	456
58	<50	908
59	<50	145
60	<50	501	Herpes simplex
61	<50	752	Pneumonia
62	<50	716
63	<50	804
64	<50	480
65	<50	455
66	<50	814	Herpes simplex
67	<50	580
68	<50	641
69	<50	514
70	<50	380	Herpes simplex
71	<50	729
72	<50	461
73	<50	467
74	<50	587
75	<50	341
76	<50	424
77	<50	850
78	<50	654
79	<50	568
80	<50	330
81	<50	464
82	<50	1026
83	<50	406
84	<50	997
85	<50	528
86	<50	798
87	<50	560
88	<50	379
89	<50	563
90	<50	440
91	<50	293
92	<50	406
93	<50	738	Herpes simplex
94	<50	973	Pneumonia
95	<50	859
96	<50	444
97	<50	1594
98	<50	360
99	<50	400
100	<50	455
101	<50	614
102	<50	560
103	<50	483
104	<50	676
105	<50	768
106	<50	290
107	<50	1127	Candidal esophagitis
108	<50	941
109	<50	1055
110	<50	841
111	<50	508
112	<50	519
113	<50	593
114	<50	1090
115	<50	818
116	1351	224
117	816	277
118	2579	449
119	68	103
120	3141	324	Herpes simplex
121	4436	332
122	94	184	Coccidioidomycosis, herpes simplex
123	858	206
124	93	322
125	78	318	Pneumonia
126	54	199	Herpes simplex
127	53	164	Herpes simplex
128	79	273
129	525	141	CMV retinitis, Herpes simplex
130	3450	483	Herpes simplex
131	3643	382
132	4293	227	Histoplasmosis, Herpes simplex
133	101	202	Herpes simplex
134	81	47	PJP, Herpes simplex
135	964	349	Herpes simplex
136	88	218
137	87	421
138	129	540	Herpes simplex
139	2782	343
140	454	250
141	61	14	CMV retinitis, Toxoplasmosis
142	125	230	Pneumonia
143	120	791
144	2057	422
145	2270	273	Herpes simplex
146	738	614
147	7420	373
148	1922	446
149	4388	381
150	79	13	Toxoplasmosis, herpes simplex, CMV, candidal esophagitis
151	8119	265
152	130	606	Herpes simplex
153	2794	456
154	7466	410
155	2693	256	Herpes simplex
156	9253	338
157	454	344	Pneumonia
158	2994	441
159	184	784
160	300	408
161	4955	211
162	1616	313
163	77	372
164	1851	328
165	183	696
166	1255	400
167	437	464	Herpes simplex
168	894	91
169	9404	394
170	2131	734
171	2950	1005
172	3855	544
173	1615	8	PJP, CMV colitis
174	5308	530
175	222	394
176	5696	653
177	700	278
178	7169	340
179	8596	404
180	9126	87	CMV Ileitis
181	596	333
182	3014	406	Pneumonia, Herpes simplex
183	301	825
184	2895	327
185	1564	62
186	4460	171
187	9945	365
188	99	690
189	9478	413
190	700	304
191	1937	95	PJP
192	499	6	Candidal esophagitis
193	5684	198
194	3585	370
195	192	120
196	2779	336
197	4645	47
198	2444	363	Herpes simplex
199	312	344
200	930	74
201	4048	775
202	327	509
203	2006	Unknown
204	2193	531
205	388	198
206	854	640
207	155	893
208	54	38
209	284	57
210	492	11	Histoplasmosis
211	996	388
212	191	97
213	54	20
214	394	5	PJP
215	759	229
216	72	229
217	299	632
218	679	464
219	56	92
220	63	36
221	145	112
222	309	633
223	296	638
224	82746	374	Kaposi's sarcoma
225	17675	563
226	86295	50	Herpes simplex
227	27723	50	Herpes simplex
228	15102	502
229	15388	100
230	10847	163	Herpes simplex
231	27294	371	Herpes simplex
232	43607	155	Herpes simplex, pneumonia
233	20664	119	Pneumonia
234	15875	342	Herpes simplex
235	15703	206
236	39611	64
237	18487	169
238	14381	303	Herpes simplex
239	11721	168
240	16271	569	Pneumonia
241	48668	313	Herpes simplex
242	32593	162	Pneumonia, herpes simplex
243	13910	61	Pneumonia, herpes simplex
244	92655	57	Cryptosporidiosis, pneumonia
245	18585	425
246	21665	49	Kaposi's sarcoma
247	15164	12	Herpes simplex
248	69505	147
249	26973	317
250	52688	145
251	22373	188	Herpes simplex
252	20226	110	Lymphoma, PJP, Herpes simplex
253	22029	492
254	66356	219	Herpes simplex
255	20810	123	Kaposi's sarcoma, herpes simplex
256	40904	38
257	13474	507
258	13315	274
259	19396	726
260	13278	11
261	33589	685
262	42339	361
263	10597	364	Pneumonia
264	15268	851
265	34810	277	Herpes simplex
266	14345	132
267	18118	384
268	15331	34	Burkitt's lymphoma, Kaposi's sarcoma, Pneumonia, CMV esophagitis
269	81287	397	Herpes simplex
270	11563	366
271	10241	236
272	18453	294
273	10355	407	Pneumonia
274	38849	329
275	47119	307	Herpes simplex
276	20136	580
277	12897	557
278	11645	160	Herpes simplex
279	33809	218
280	20709	338
281	12341	279
282	65966	173
283	76553	98
284	21527	391
285	22298	133
286	22188	261
287	11836	1
288	45861	0	Mycobacterial infection, cryptococcisis, herpes simplex, PJP
289	10636	391
290	97400	1	CMV colitis, Cryptosporidiosis, PJP, Mycobacterial infection, herpes simplex
291	49335	31	Mycobacterial infection, candidal esophagitis
292	16421	367
293	84895	47
294	11527	362
295	10653	0
296	15938	340
297	46573	85	Herpes simplex
298	15426	282
299	11462	42	CIN 1, Pneumonia, Herpes simplex
300	30880	465
301	18358	12	Herpes simplex
302	35935	63
303	54153	215
304	15710	396	Herpes simplex
305	11930	714
306	15746	475
307	28971	45
308	13211	229
309	12937	5
310	14148	17	Herpes simplex
311	17066	131
312	68581	3
313	72896	70
314	58923	16
315	28457	533
316	50422	543
317	19152	378
318	54707	261
319	32670	20
320	79409	12	CIN I
321	77192	24	Mycobacterial infection
322	14153	306
323	24439	231
324	97690	207
325	33574	13	Kaposi's sarcoma
326	97227	35
327	25630	16	Kaposi's sarcoma, Pneumonia
328	56824	5	MAC infection, herpes simplex, Pneumonia
329	30712	180
330	15206	310
331	44498	9
332	33971	110
333	57180	16	Toxoplasmosis
334	32812	148
335	16107	12	PJP
336	42089	163
337	71484	10	Cryptococcal disease
338	40885	286	Toxoplasmosis
339	17316	71	Herpes simplex
340	379634	23	Pneumonia
341	152968	30	Kaposi's sarcoma, Herpes simplex
342	112640	402	Kaposi's sarcoma
343	133495	200
344	108354	432	Herpes simplex
345	120473	420
346	106160	50
347	158970	345
348	854110	83	PJP, Herpes simplex
349	1035750	0	PJP, Histoplasmosis
350	334354	243	Cryptosporidiosis, pneumonia
351	244071	48	Herpes simplex
352	150706	78
353	1356320	44	Histoplasmosis, herpes simplex
354	145126	98
355	650200	204
356	107922	223
357	147803	313
358	225941	234
359	104209	74
360	145968	16	Cryptococcus, Toxoplasmosis
361	105213	417
362	134858	222	Herpes simplex
363	319470	3	Toxoplasmosis, pneumonia
364	114595	387
365	172662	287	Herpes simplex
366	214156	38	Toxoplasmosis, pneumonia
367	495413	0	CMV retinitis, Herpes simplex
368	214382	198
369	911440	0	Candidal esophagitis, herpes simplex
370	1632620	68
371	305058	325
372	143241	23	Candidal esophagitis, MAC, herpes simples, PJP, Kaposi's sarcoma
373	413113	14	PJP
374	124461	12	Pneumonia
375	242793	14
376	2066930	1
377	128742	12	CMV esophagitis
378	266478	35	Histoplasmosis
379	174250	45
380	7627300	0	Candidal esophagitis, CMV retinitis, Pneumonia, Mycobacterial infection, lymphoma
381	674940	14	Cryptosporidium, PJP
382	123424	27
383	325024	3	CMV retinitis
384	199174	86
385	665770	6	Toxoplasmosis, CIN I, Herpes simplex
386	491252	7	Candidal esophagitis, PJP, Pneumonia
387	145259	203
388	149044	6
389	413776	23
390	285411	7	Herpes simpes, CMV retinitis
391	240966	26
392	666300	45
393	148339	4	MAC infection, Histoplasmosis, Toxoplasmosis, herpes simplex, pneumonia, CMV infection
394	269883	13	PJP
395	122719	3	PJP, Candidal esophagitis, herpes simplex
396	275705	28
397	174464	210
398	180369	187
399	111308	242
400	208211	20	Pneumonia, Herpes simplex, Toxoplasmosis
401	191282	3	PJP, herpes simplex
402	2209990	154	CMV retinitis, Toxoplasmosis, Herpes simplex
403	122953	4	Candidal esophagitis, Toxoplasmosis, CMV gastritis, Pneumonia
404	122744	12	Herpes simplex
405	114030	330
406	342803	185
407	188080	24	Kaposi's sarcoma, PJP, Herpes simplex
408	157053	12	PJP
409	155120	14	PJP, Herpes simplex
410	446566	20	Candidal esophagitis
411	190113	0	Herpes simplex
412	191254	275
413	230855	292
414	200105	16
415	831760	19	Toxoplasmosis
416	1136910	6
417	144610	27	Herpes simplex
418	137978	58	Toxoplasmosis
419	845200	15	Toxoplasmosis, CMV gastritis
420	267880	0
421	414063	131
422	397530	46	Toxoplasmosis, herpes simplex
423	200786	37	Lymphoma, pneumonia
424	515930	14	Lymphoma, PJP, Encephalopathy
425	282667	45	PJP, herpes simplex
426	186674	8	Candidal esophagitis, PJP, Herpes simplex
427	218968	3	Mycobacterial infection, PJP, Pneumonia
428	315429	19	Toxoplasmosis
429	231414	3	PJP, Herpes simplex, MAC
430	3139220	54	PJP
431	229992	4	PJP
432	253265	19
433	189474	15	Herpes simplex
434	252575	23	Toxoplasmosis, CMV retinitis
435	472892	68	Pneumonia
436	317279	0	PJP, Candidal esophagitis,
437	134122	121
438	152584	7
439	286270	0
440	247398	24	Toxoplasmosis, Cryptococcal disease
441	325385	6	PJP, Herpes simplex
442	145610	18
443	108927	112
444	108444	27	Mycobacterial infection, candidal esophagitis
445	1514540	60	PJP, Herpes simplex
446	1059610	154	Kaposi's sarcoma
447	102480	31	Herpes simplex
448	105751	18
449	145364	2	PJP
450	158711	5	Kaposi's sarcoma, Pneumonia
451	125160	7	Cryptosporidiosis, PJP
452	309488	57
453	142379	9	Herpes simplex
454	112933	268	Lymphoma
455	175794	31
456	129120	17	PJP
457	141255	26
